# Supplementary material for: ﻿Review of the millipede genus Xystodesmus (Diplopoda, Polydesmida), with seven new species from the southwestern part of Japan
Source: Zookeys. 2025 Mar 12;1231:191–232. doi: 10.3897/zookeys.1231.141443 (PMC11923595; doi:10.3897/zookeys.1231.141443)
Supplement: XML Treatment for Xystodesmus [file zookeys.1231.141443-treatment1.xml]

<!DOCTYPE tp:taxon-treatment
  PUBLIC "-//TaxonX//DTD Taxonomic Treatment Publishing DTD v0 20100105//EN" "tax-treatment-NSO.dtd">
<tp:taxon-treatment xmlns:tp="http://www.plazi.org/taxpub"><tp:treatment-meta><kwd-group><label>Taxon classification</label><kwd>
              <named-content content-type="kingdom">Animalia</named-content>
            </kwd><kwd>
              <named-content content-type="order">Polydesmida</named-content>
            </kwd><kwd>
              <named-content content-type="family">Xystodesmidae</named-content>
            </kwd></kwd-group><mixed-citation publication-type="journal"><person-group><name><surname>Korsós</surname><given-names>Zoltán</given-names></name><name><surname>Nakamura</surname><given-names>Yasuyuki</given-names></name></person-group><article-title>﻿Review of the millipede genus <italic><tp:taxon-name><tp:taxon-name-part taxon-name-part-type="genus" reg="Xystodesmus">Xystodesmus</tp:taxon-name-part></tp:taxon-name></italic> (<tp:taxon-name><tp:taxon-name-part taxon-name-part-type="class">Diplopoda</tp:taxon-name-part></tp:taxon-name>, <tp:taxon-name><tp:taxon-name-part taxon-name-part-type="order">Polydesmida</tp:taxon-name-part></tp:taxon-name>), with seven new species from the southwestern part of Japan</article-title><source>Zookeys</source><day>12</day><month>03</month><year>2025</year><volume>1231</volume><fpage>191</fpage><lpage>232</lpage><pub-id pub-id-type="doi">10.3897/zookeys.1231.141443</pub-id></mixed-citation></tp:treatment-meta><tp:nomenclature><label>﻿Genus</label><tp:taxon-name>
            <object-id xmlns:xlink="http://www.w3.org/1999/xlink" content-type="arpha" xlink:type="simple">BEBBA818-E33E-56FF-8182-1673AC5166E7</object-id>
            <tp:taxon-name-part taxon-name-part-type="genus" reg="Xystodesmus">Xystodesmus</tp:taxon-name-part>
          </tp:taxon-name><tp:taxon-authority>Cook, 1895</tp:taxon-authority><tp:nomenclature-citation-list><tp:nomenclature-citation><tp:taxon-name>
                <tp:taxon-name-part taxon-name-part-type="genus" reg="Takakuwaia">Takakuwaia</tp:taxon-name-part>
              </tp:taxon-name><comment>Verhoeff, 1936 (with the type species <italic><tp:taxon-name><tp:taxon-name-part taxon-name-part-type="genus" reg="Takakuwaia">T.</tp:taxon-name-part><tp:taxon-name-part taxon-name-part-type="species" reg="furculigera">furculigera</tp:taxon-name-part></tp:taxon-name></italic> Verhoeff, 1936): synonymised by <xref ref-type="bibr" rid="B8">Hoffman (1956)</xref></comment></tp:nomenclature-citation><tp:nomenclature-citation><tp:taxon-name>
                <tp:taxon-name-part taxon-name-part-type="genus" reg="Cyphonaria">Cyphonaria</tp:taxon-name-part>
              </tp:taxon-name><comment>Verhoeff, 1936 (with the type species <tp:taxon-name><tp:taxon-name-part taxon-name-part-type="genus" reg="Cyphonaria">C.</tp:taxon-name-part><tp:taxon-name-part taxon-name-part-type="species" reg="scabra">scabra</tp:taxon-name-part></tp:taxon-name> Verhoeff, 1936): synonymised by <xref ref-type="bibr" rid="B10">Hoffman (1980)</xref></comment></tp:nomenclature-citation><tp:nomenclature-citation><tp:taxon-name>
                <tp:taxon-name-part taxon-name-part-type="genus" reg="Phrurodesmus">Phrurodesmus</tp:taxon-name-part>
              </tp:taxon-name><comment>Takakuwa, 1943 (with the type species <tp:taxon-name><tp:taxon-name-part taxon-name-part-type="genus" reg="Phrurodesmus">P.</tp:taxon-name-part><tp:taxon-name-part taxon-name-part-type="species" reg="gracilipes">gracilipes</tp:taxon-name-part></tp:taxon-name> Takakuwa, 1943): synonymised by <xref ref-type="bibr" rid="B40">Tanabe and Shinohara (1996)</xref></comment></tp:nomenclature-citation><tp:nomenclature-citation><tp:taxon-name>
                <tp:taxon-name-part taxon-name-part-type="genus" reg="Nikkonus">Nikkonus</tp:taxon-name-part>
              </tp:taxon-name><comment>Chamberlin &amp; Wang, 1953 (with the type species <tp:taxon-name><tp:taxon-name-part taxon-name-part-type="genus" reg="Nikkonus">N.</tp:taxon-name-part><tp:taxon-name-part taxon-name-part-type="species" reg="nikkoensis">nikkoensis</tp:taxon-name-part></tp:taxon-name> Chamberlin &amp; Wang, 1953): synonymised by <xref ref-type="bibr" rid="B40">Tanabe and Shinohara (1996)</xref></comment></tp:nomenclature-citation><tp:nomenclature-citation><tp:taxon-name>
                <tp:taxon-name-part taxon-name-part-type="genus" reg="Koreoaria">Koreoaria</tp:taxon-name-part>
              </tp:taxon-name><comment>Verhoeff, 1937, syn. nov.</comment></tp:nomenclature-citation></tp:nomenclature-citation-list></tp:nomenclature><tp:treatment-sec sec-type="type species" id="SECID0E2OAE"><title>Type species by original designation.</title><p><tp:taxon-name><tp:taxon-name-part taxon-name-part-type="genus" reg="Polydesmus">Polydesmus</tp:taxon-name-part> (<tp:taxon-name-part taxon-name-part-type="subgenus" reg="Fontaria">Fontaria</tp:taxon-name-part>) <tp:taxon-name-part taxon-name-part-type="species" reg="martensii">martensii</tp:taxon-name-part></tp:taxon-name> Peters, 1864.</p></tp:treatment-sec><tp:treatment-sec sec-type="diagnosis" id="SECID0EPPAE"><title>Diagnosis.</title><p>The genus <italic><tp:taxon-name><tp:taxon-name-part taxon-name-part-type="genus" reg="Xystodesmus">Xystodesmus</tp:taxon-name-part></tp:taxon-name></italic>, as a member of the tribe <tp:taxon-name><tp:taxon-name-part taxon-name-part-type="tribe">Xystodesmini</tp:taxon-name-part></tp:taxon-name>, is characterised by the followings: small body size (less than 40 mm), posteriolateral corners of paranota usually acute, extending posteriorly beyond medial metatergal margin, presence of paranotal spots (red, orange, or yellow), and gonopods composed of coxa with prefemur and acropodite fused into a simple telopodite. In East Asia the tribe <tp:taxon-name><tp:taxon-name-part taxon-name-part-type="tribe">Xystodesmini</tp:taxon-name-part></tp:taxon-name> is represented by five genera: <italic><tp:taxon-name><tp:taxon-name-part taxon-name-part-type="genus" reg="Koreoaria">Koreoaria</tp:taxon-name-part></tp:taxon-name></italic> Verhoeff, 1937 (herewith synonymised with <italic><tp:taxon-name><tp:taxon-name-part taxon-name-part-type="genus" reg="Xystodesmus">Xystodesmus</tp:taxon-name-part></tp:taxon-name></italic>), <italic><tp:taxon-name><tp:taxon-name-part taxon-name-part-type="genus" reg="Levizonus">Levizonus</tp:taxon-name-part></tp:taxon-name></italic> Attems, 1938, <italic><tp:taxon-name><tp:taxon-name-part taxon-name-part-type="genus" reg="Riukiaria">Riukiaria</tp:taxon-name-part></tp:taxon-name></italic> Attems, 1938, <italic><tp:taxon-name><tp:taxon-name-part taxon-name-part-type="genus" reg="Xystodesmus">Xystodesmus</tp:taxon-name-part></tp:taxon-name></italic>, and <italic><tp:taxon-name><tp:taxon-name-part taxon-name-part-type="genus" reg="Yaetakaria">Yaetakaria</tp:taxon-name-part></tp:taxon-name></italic> Hoffman, 1949. From these, based on gonopods, the most similar genus to <italic><tp:taxon-name><tp:taxon-name-part taxon-name-part-type="genus" reg="Xystodesmus">Xystodesmus</tp:taxon-name-part></tp:taxon-name></italic> is <italic><tp:taxon-name><tp:taxon-name-part taxon-name-part-type="genus" reg="Riukiaria">Riukiaria</tp:taxon-name-part></tp:taxon-name></italic>, which share a common male gonopodal plan, usually with two well-developed processes (<xref ref-type="bibr" rid="B40">Tanabe and Shinohara 1996</xref>; <xref ref-type="bibr" rid="B14">Korsós et al. 2011</xref>). <italic><tp:taxon-name><tp:taxon-name-part taxon-name-part-type="genus" reg="Xystodesmus">Xystodesmus</tp:taxon-name-part></tp:taxon-name></italic>, however, has various additional gonopodal appendages, while those of <italic><tp:taxon-name><tp:taxon-name-part taxon-name-part-type="genus" reg="Riukiaria">Riukiaria</tp:taxon-name-part></tp:taxon-name></italic> have none or only a few (its gonopod is more-or-less forceps-like). We also consider that colouration of live specimens is distinctive, with respect to their bright paranotal spots. All xystodesmids are strongly fluorescent when illuminated with ultraviolet light. Although traditional taxonomy is primarily based on gonopod morphology (<xref ref-type="bibr" rid="B16">Marek et al. 2014</xref>), the separation of the two genera is also supported by molecular phylogeny (<xref ref-type="bibr" rid="B20">Means et al. 2021b</xref>).</p><p><italic><tp:taxon-name><tp:taxon-name-part taxon-name-part-type="genus" reg="Koreoaria">Koreoaria</tp:taxon-name-part></tp:taxon-name></italic> was introduced by <xref ref-type="bibr" rid="B41">Verhoeff (1937)</xref> with the South Korean species <italic><tp:taxon-name><tp:taxon-name-part taxon-name-part-type="genus" reg="Koreoaria">K.</tp:taxon-name-part><tp:taxon-name-part taxon-name-part-type="species" reg="pallida">pallida</tp:taxon-name-part></tp:taxon-name></italic> (Verhoeff, 1937). He compared the new genus to <italic><tp:taxon-name><tp:taxon-name-part taxon-name-part-type="genus" reg="Pachydesmus">Pachydesmus</tp:taxon-name-part></tp:taxon-name></italic> Cook, 1895, based on the superficially similar gonopod conformation (<xref ref-type="bibr" rid="B41">Verhoeff 1937</xref>). <italic><tp:taxon-name><tp:taxon-name-part taxon-name-part-type="genus" reg="Pachydesmus">Pachydesmus</tp:taxon-name-part></tp:taxon-name></italic>, however, proved to be a strictly North American genus (<xref ref-type="bibr" rid="B9">Hoffman 1958</xref>) in its own tribe <tp:taxon-name><tp:taxon-name-part taxon-name-part-type="tribe">Pachydesmini</tp:taxon-name-part></tp:taxon-name> (<xref ref-type="bibr" rid="B10">Hoffman 1980</xref>), and <italic><tp:taxon-name><tp:taxon-name-part taxon-name-part-type="genus" reg="Koreoaria">Koreoaria</tp:taxon-name-part></tp:taxon-name></italic> was considered belonging to the East Asian members of <tp:taxon-name><tp:taxon-name-part taxon-name-part-type="tribe">Xystodesmini</tp:taxon-name-part></tp:taxon-name> (<xref ref-type="bibr" rid="B40">Tanabe and Shinohara 1996</xref>; <xref ref-type="bibr" rid="B14">Korsós et al. 2011</xref>). A second species, <italic><tp:taxon-name><tp:taxon-name-part taxon-name-part-type="genus" reg="Koreoaria">Koreoaria</tp:taxon-name-part><tp:taxon-name-part taxon-name-part-type="species" reg="amoena">amoena</tp:taxon-name-part></tp:taxon-name></italic> (Takakuwa, 1942) was described, also from South Korea, and both species were proposed as “species possibly belonging to <italic><tp:taxon-name><tp:taxon-name-part taxon-name-part-type="genus" reg="Xystodesmus">Xystodesmus</tp:taxon-name-part></tp:taxon-name></italic>” (<xref ref-type="bibr" rid="B40">Tanabe and Shinohara 1996</xref>: 1487). Observing the overall similarity of the type material of the type species of <italic><tp:taxon-name><tp:taxon-name-part taxon-name-part-type="genus" reg="Koreoaria">Koreoaria</tp:taxon-name-part></tp:taxon-name></italic>, here we take the opportunity to formalise the synonymy under <italic><tp:taxon-name><tp:taxon-name-part taxon-name-part-type="genus" reg="Xystodesmus">Xystodesmus</tp:taxon-name-part></tp:taxon-name></italic>.</p></tp:treatment-sec><tp:treatment-sec sec-type="distribution" id="SECID0ELWAE"><title>Species and distribution of <italic><tp:taxon-name><tp:taxon-name-part taxon-name-part-type="genus" reg="Xystodesmus">Xystodesmus</tp:taxon-name-part></tp:taxon-name></italic></title><p>(in order of date of description):</p><p><italic><tp:taxon-name><tp:taxon-name-part taxon-name-part-type="genus" reg="Xystodesmus">X.</tp:taxon-name-part><tp:taxon-name-part taxon-name-part-type="species" reg="martensii">martensii</tp:taxon-name-part></tp:taxon-name></italic> (Peters, 1864): Kanto and Chubu regions, Honshu, Japan (<xref ref-type="bibr" rid="B30">Peters 1864</xref>: 3 as <italic><tp:taxon-name><tp:taxon-name-part taxon-name-part-type="genus" reg="Polydesmus">Polydesmus</tp:taxon-name-part><tp:taxon-name-part taxon-name-part-type="species" reg="martensii">martensii</tp:taxon-name-part></tp:taxon-name></italic>; <xref ref-type="bibr" rid="B4">Cook 1895</xref>: 5; <xref ref-type="bibr" rid="B8">Hoffman 1956</xref>: 97–99, figs 1–4; <xref ref-type="bibr" rid="B40">Tanabe and Shinohara 1996</xref>: 1480–1482, figs 2–9, 10A–E, 11A–E, 12A, B, 14, 17A–F)</p><p><italic><tp:taxon-name><tp:taxon-name-part taxon-name-part-type="genus" reg="Xystodesmus">X.</tp:taxon-name-part><tp:taxon-name-part taxon-name-part-type="species" reg="variatus">variatus</tp:taxon-name-part></tp:taxon-name></italic> (Pocock, 1895), comb. nov.: Okinawa-jima Isl., Okinawa Pref., Japan (<xref ref-type="bibr" rid="B31">Pocock 1895</xref>: 361, figs 15, 15a as <italic><tp:taxon-name><tp:taxon-name-part taxon-name-part-type="genus" reg="Fontaria">Fontaria</tp:taxon-name-part><tp:taxon-name-part taxon-name-part-type="species" reg="variata">variata</tp:taxon-name-part></tp:taxon-name></italic>)</p><p><italic><tp:taxon-name><tp:taxon-name-part taxon-name-part-type="genus" reg="Xystodesmus">X.</tp:taxon-name-part><tp:taxon-name-part taxon-name-part-type="species" reg="pallidus">pallidus</tp:taxon-name-part></tp:taxon-name></italic> (Verhoeff, 1937), comb. nov.: South Korea (Verhoeff, 1937: 319–320, fig. 8 as <italic><tp:taxon-name><tp:taxon-name-part taxon-name-part-type="genus" reg="Koreoaria">Koreoaria</tp:taxon-name-part><tp:taxon-name-part taxon-name-part-type="species" reg="pallida">pallida</tp:taxon-name-part></tp:taxon-name></italic>)</p><p><italic><tp:taxon-name><tp:taxon-name-part taxon-name-part-type="genus" reg="Xystodesmus">X.</tp:taxon-name-part><tp:taxon-name-part taxon-name-part-type="species" reg="shirozui">shirozui</tp:taxon-name-part></tp:taxon-name></italic> (Takakuwa, 1942): Tsushima and Iki Isl., also Danjo Isl. (Oshima, Meshima), Nagasaki Pref., Japan (<xref ref-type="bibr" rid="B35">Takakuwa 1942a</xref>: 239, fig. 5 as <italic><tp:taxon-name><tp:taxon-name-part taxon-name-part-type="genus" reg="Rhysodesmus">Rhysodesmus</tp:taxon-name-part><tp:taxon-name-part taxon-name-part-type="species" reg="shirozui">shirozui</tp:taxon-name-part></tp:taxon-name></italic>; <xref ref-type="bibr" rid="B38">Takakuwa 1954</xref>: 63–64, fig. 65; <xref ref-type="bibr" rid="B23">Miyosi 1959</xref>: 80, fig. 55; <xref ref-type="bibr" rid="B21">Minato 1973</xref>: 127–128, fig. A; <xref ref-type="bibr" rid="B40">Tanabe and Shinohara 1996</xref>: 1485–1487, figs 11M, N, 13C, D, 16C, D, 17O, P)</p><p><italic><tp:taxon-name><tp:taxon-name-part taxon-name-part-type="genus" reg="Xystodesmus">X.</tp:taxon-name-part><tp:taxon-name-part taxon-name-part-type="species" reg="amoenus">amoenus</tp:taxon-name-part></tp:taxon-name></italic> (Takakuwa, 1942), comb. nov.: Daegu, South Korea (<xref ref-type="bibr" rid="B36">Takakuwa 1942b</xref>: 362–363, fig. 5 as <italic><tp:taxon-name><tp:taxon-name-part taxon-name-part-type="genus" reg="Koreoaria">Koreoaria</tp:taxon-name-part><tp:taxon-name-part taxon-name-part-type="species" reg="amoena">amoena</tp:taxon-name-part></tp:taxon-name></italic>)</p><p><italic><tp:taxon-name><tp:taxon-name-part taxon-name-part-type="genus" reg="Xystodesmus">X.</tp:taxon-name-part><tp:taxon-name-part taxon-name-part-type="species" reg="gracilipes">gracilipes</tp:taxon-name-part></tp:taxon-name></italic> (Takakuwa, 1943): Ehime Pref., Shikoku, Japan (<xref ref-type="bibr" rid="B37">Takakuwa 1943</xref>: 604–605, fig. 2 as <italic><tp:taxon-name><tp:taxon-name-part taxon-name-part-type="genus" reg="Phrurodesmus">Phrurodesmus</tp:taxon-name-part><tp:taxon-name-part taxon-name-part-type="species" reg="gracilipes">gracilipes</tp:taxon-name-part></tp:taxon-name></italic>; <xref ref-type="bibr" rid="B38">Takakuwa 1954</xref>: 84–85, figs 93, 94; <xref ref-type="bibr" rid="B24">Murakami 1965</xref>: 165, figs 1, 2; <xref ref-type="bibr" rid="B40">Tanabe and Shinohara 1996</xref>: 1484–1485, figs 11L, 13B, 16B, 17K)</p><p><italic><tp:taxon-name><tp:taxon-name-part taxon-name-part-type="genus" reg="Xystodesmus">X.</tp:taxon-name-part><tp:taxon-name-part taxon-name-part-type="species" reg="serrulatus">serrulatus</tp:taxon-name-part></tp:taxon-name></italic> (Miyosi, 1952): Central part of Honshu and Shikoku (Tokushima Pref.), Japan (<xref ref-type="bibr" rid="B22">Miyosi 1952</xref>: 281, fig. 1 as <italic><tp:taxon-name><tp:taxon-name-part taxon-name-part-type="genus" reg="Rhysodesmus">Rhysodesmus</tp:taxon-name-part><tp:taxon-name-part taxon-name-part-type="species" reg="serrulatus">serrulatus</tp:taxon-name-part></tp:taxon-name></italic>; <xref ref-type="bibr" rid="B40">Tanabe and Shinohara 1996</xref>: 1483–1484, figs 10G, 11H, I, 12D, 15D–I, 17I, J)</p><p><italic><tp:taxon-name><tp:taxon-name-part taxon-name-part-type="genus" reg="Xystodesmus">X.</tp:taxon-name-part><tp:taxon-name-part taxon-name-part-type="species" reg="nikkoensis">nikkoensis</tp:taxon-name-part></tp:taxon-name></italic> (Chamberlin &amp; Wang, 1953): Yaku-shima Isl., Kagoshima Pref., Japan (the two type specimens from Honshu: Tochigi Pref., Nikko, are probably mislabeled) (<xref ref-type="bibr" rid="B2">Chamberlin and Wang 1953</xref>: 9, fig. 3 as <italic><tp:taxon-name><tp:taxon-name-part taxon-name-part-type="genus" reg="Nikkonus">Nikkonus</tp:taxon-name-part><tp:taxon-name-part taxon-name-part-type="species" reg="nikkoensis">nikkoensis</tp:taxon-name-part></tp:taxon-name></italic>; <xref ref-type="bibr" rid="B40">Tanabe and Shinohara 1996</xref>: 1484, figs 11J, K, 13A, 16A, 17L, M)</p><p><italic><tp:taxon-name><tp:taxon-name-part taxon-name-part-type="genus" reg="Xystodesmus">X.</tp:taxon-name-part><tp:taxon-name-part taxon-name-part-type="species" reg="saltuosus">saltuosus</tp:taxon-name-part></tp:taxon-name></italic> (Haga, 1968), comb. nov.: Fukuoka Pref., Kyushu, Japan (<xref ref-type="bibr" rid="B6">Haga 1968</xref> 8, fig. 6a–e as <italic><tp:taxon-name><tp:taxon-name-part taxon-name-part-type="genus" reg="Rhysodesmus">Rhysodesmus</tp:taxon-name-part><tp:taxon-name-part taxon-name-part-type="species" reg="saltuosus">saltuosus</tp:taxon-name-part></tp:taxon-name></italic>)</p><p><italic><tp:taxon-name><tp:taxon-name-part taxon-name-part-type="genus" reg="Xystodesmus">X.</tp:taxon-name-part><tp:taxon-name-part taxon-name-part-type="species" reg="tokaiensis">tokaiensis</tp:taxon-name-part></tp:taxon-name></italic> Tanabe &amp; Shinohara, 1996: Shizuoka Pref., Honshu, Japan (<xref ref-type="bibr" rid="B40">Tanabe and Shinohara 1996</xref>: 1482–1483, figs 1, 10F, 11F, G, 12C, 15A–C, 17G, H)</p><p><italic><tp:taxon-name><tp:taxon-name-part taxon-name-part-type="genus" reg="Xystodesmus">X.</tp:taxon-name-part><tp:taxon-name-part taxon-name-part-type="species" reg="yamamiensis">yamamiensis</tp:taxon-name-part></tp:taxon-name></italic> Masuda, 2001: Aichi Pref., Honshu, Japan (<xref ref-type="bibr" rid="B17">Masuda 2001</xref>: 635–636, fig. 1A–H)</p><p><italic><tp:taxon-name><tp:taxon-name-part taxon-name-part-type="genus" reg="Xystodesmus">X.</tp:taxon-name-part><tp:taxon-name-part taxon-name-part-type="species" reg="fasciatus">fasciatus</tp:taxon-name-part></tp:taxon-name></italic> sp. nov.: Satsuma Peninsula, Kagoshima Pref., Kyushu, Japan</p><p><italic><tp:taxon-name><tp:taxon-name-part taxon-name-part-type="genus" reg="Xystodesmus">X.</tp:taxon-name-part><tp:taxon-name-part taxon-name-part-type="species" reg="keramae">keramae</tp:taxon-name-part></tp:taxon-name></italic> sp. nov.: Aka-jima Isl. (possibly also Tokashiki-jima Isl.), Okinawa Pref., Japan</p><p><italic><tp:taxon-name><tp:taxon-name-part taxon-name-part-type="genus" reg="Xystodesmus">X.</tp:taxon-name-part><tp:taxon-name-part taxon-name-part-type="species" reg="kumamotoensis">kumamotoensis</tp:taxon-name-part></tp:taxon-name></italic> sp. nov.: Kumamoto and Oita Pref., Kyushu, Japan</p><p><italic><tp:taxon-name><tp:taxon-name-part taxon-name-part-type="genus" reg="Xystodesmus">X.</tp:taxon-name-part><tp:taxon-name-part taxon-name-part-type="species" reg="kumeensis">kumeensis</tp:taxon-name-part></tp:taxon-name></italic> sp. nov.: Kume-jima Isl., Okinawa Pref., Japan</p><p><italic><tp:taxon-name><tp:taxon-name-part taxon-name-part-type="genus" reg="Xystodesmus">X.</tp:taxon-name-part><tp:taxon-name-part taxon-name-part-type="species" reg="parvus">parvus</tp:taxon-name-part></tp:taxon-name></italic> sp. nov.: Okinoerabu-jima Isl., Kagoshima Pref., Japan</p><p><italic><tp:taxon-name><tp:taxon-name-part taxon-name-part-type="genus" reg="Xystodesmus">X.</tp:taxon-name-part><tp:taxon-name-part taxon-name-part-type="species" reg="rebekae">rebekae</tp:taxon-name-part></tp:taxon-name></italic> sp. nov.: Okinawa-jima Isl., Okinawa Pref., Japan</p><p><italic><tp:taxon-name><tp:taxon-name-part taxon-name-part-type="genus" reg="Xystodesmus">X.</tp:taxon-name-part><tp:taxon-name-part taxon-name-part-type="species" reg="sesokoensis">sesokoensis</tp:taxon-name-part></tp:taxon-name></italic> sp. nov.: Sesoko-jima Isl., Okinawa Pref., Japan</p><p>From the species list above, we did not have the opportunity to examine specimens of four species, <italic><tp:taxon-name><tp:taxon-name-part taxon-name-part-type="genus" reg="Xystodesmus">X.</tp:taxon-name-part><tp:taxon-name-part taxon-name-part-type="species" reg="shirozui">shirozui</tp:taxon-name-part></tp:taxon-name></italic>, <italic><tp:taxon-name><tp:taxon-name-part taxon-name-part-type="genus" reg="Xystodesmus">X.</tp:taxon-name-part><tp:taxon-name-part taxon-name-part-type="species" reg="gracilipes">gracilipes</tp:taxon-name-part></tp:taxon-name></italic>, <italic><tp:taxon-name><tp:taxon-name-part taxon-name-part-type="genus" reg="Xystodesmus">X.</tp:taxon-name-part><tp:taxon-name-part taxon-name-part-type="species" reg="serrulatus">serrulatus</tp:taxon-name-part></tp:taxon-name></italic>, and <italic><tp:taxon-name><tp:taxon-name-part taxon-name-part-type="genus" reg="Xystodesmus">X.</tp:taxon-name-part><tp:taxon-name-part taxon-name-part-type="species" reg="tokaiensis">tokaiensis</tp:taxon-name-part></tp:taxon-name></italic>, all occurring on the main islands of Japan (Honshu, Shikoku, and Kyushu) and adjacent islands, because of the loss of type material and/or the lack of fresh specimens. <italic><tp:taxon-name><tp:taxon-name-part taxon-name-part-type="genus" reg="Xystodesmus">Xystodesmus</tp:taxon-name-part><tp:taxon-name-part taxon-name-part-type="species" reg="martensii">martensii</tp:taxon-name-part></tp:taxon-name></italic> and <italic><tp:taxon-name><tp:taxon-name-part taxon-name-part-type="genus" reg="Xystodesmus">X.</tp:taxon-name-part><tp:taxon-name-part taxon-name-part-type="species" reg="yamamiensis">yamamiensis</tp:taxon-name-part></tp:taxon-name></italic> are also distributed in Honshu, but since we had freshly collected material and the type specimens, respectively, we could compare them to the other species and include them in our descriptions. For the former Korean genus <italic><tp:taxon-name><tp:taxon-name-part taxon-name-part-type="genus" reg="Koreoaria">Koreoaria</tp:taxon-name-part></tp:taxon-name></italic>, type material of <italic><tp:taxon-name><tp:taxon-name-part taxon-name-part-type="genus" reg="Koreoaria">K.</tp:taxon-name-part><tp:taxon-name-part taxon-name-part-type="species" reg="pallida">pallida</tp:taxon-name-part></tp:taxon-name></italic> was available for comparison and redescription, but unfortunately the types of <italic><tp:taxon-name><tp:taxon-name-part taxon-name-part-type="genus" reg="Koreoaria">K.</tp:taxon-name-part><tp:taxon-name-part taxon-name-part-type="species" reg="amoena">amoena</tp:taxon-name-part></tp:taxon-name></italic> could not be found; the majority of Y. Takakuwa’s material, kept after his death in 1960 by Y. Miyosi, is believed to have been lost after Miyosi’s death in 1995 (<xref ref-type="bibr" rid="B40">Tanabe and Shinohara 1996</xref>; <xref ref-type="bibr" rid="B3">Chao and Chang 2008</xref>). All the other <italic><tp:taxon-name><tp:taxon-name-part taxon-name-part-type="genus" reg="Xystodesmus">Xystodesmus</tp:taxon-name-part></tp:taxon-name></italic> species in our review, including the new ones, occur in the southwestern part of Japan (Kagoshima and Okinawa prefectures).</p></tp:treatment-sec><ref-list><ref id="B8"><mixed-citation xmlns:xlink="http://www.w3.org/1999/xlink" xlink:type="simple"><person-group><name name-style="western"><surname>Hoffman</surname><given-names>RL</given-names></name></person-group> (<year>1956</year>) <article-title>Studies on some Oriental xystodesmine millipeds.</article-title><source>Proceedings of the Entomological Society of Wasington</source><volume>58</volume>(<issue>2</issue>): <fpage>95</fpage>–<lpage>104</lpage>.</mixed-citation></ref><ref id="B10"><mixed-citation xmlns:xlink="http://www.w3.org/1999/xlink" xlink:type="simple"><person-group><name name-style="western"><surname>Hoffman</surname><given-names>RL</given-names></name></person-group> (<year>1980</year>) <source>Classification of the <tp:taxon-name><tp:taxon-name-part taxon-name-part-type="class">Diplopoda</tp:taxon-name-part></tp:taxon-name>.</source><publisher-name>Museum d’Histoire Naturelle</publisher-name>, <publisher-loc>Geneve</publisher-loc>, <size units="page">237 pp</size>.</mixed-citation></ref><ref id="B40"><mixed-citation xmlns:xlink="http://www.w3.org/1999/xlink" xlink:type="simple"><person-group><name name-style="western"><surname>Tanabe</surname><given-names>T</given-names></name><name name-style="western"><surname>Shinohara</surname><given-names>K</given-names></name></person-group> (<year>1996</year>) <article-title>Revision of the millipede genus <italic><tp:taxon-name><tp:taxon-name-part taxon-name-part-type="genus">Xystodesmus</tp:taxon-name-part></tp:taxon-name></italic>, with reference to the status of the tribe <tp:taxon-name><tp:taxon-name-part taxon-name-part-type="tribe">Xystodesmini</tp:taxon-name-part></tp:taxon-name> (<tp:taxon-name><tp:taxon-name-part taxon-name-part-type="class">Diplopoda</tp:taxon-name-part></tp:taxon-name>: <tp:taxon-name><tp:taxon-name-part taxon-name-part-type="family">Xystodesmidae</tp:taxon-name-part></tp:taxon-name>).</article-title><source>Journal of Natural History</source><volume>30</volume>(<issue>10</issue>): <fpage>1459</fpage>–<lpage>1494</lpage>. <ext-link xlink:href="10.1080/00222939600770831" ext-link-type="doi" xlink:type="simple">https://doi.org/10.1080/00222939600770831</ext-link></mixed-citation></ref><ref id="B14"><mixed-citation xmlns:xlink="http://www.w3.org/1999/xlink" xlink:type="simple"><person-group><name name-style="western"><surname>Korsós</surname><given-names>Z</given-names></name><name name-style="western"><surname>Nakamura</surname><given-names>Y</given-names></name><name name-style="western"><surname>Tanabe</surname><given-names>T</given-names></name></person-group> (<year>2011</year>) <article-title>Two new millipede species of the genus <italic><tp:taxon-name><tp:taxon-name-part taxon-name-part-type="genus">Riukiaria</tp:taxon-name-part></tp:taxon-name></italic> (<tp:taxon-name><tp:taxon-name-part taxon-name-part-type="class">Diplopoda</tp:taxon-name-part></tp:taxon-name>, <tp:taxon-name><tp:taxon-name-part taxon-name-part-type="order">Polydesmida</tp:taxon-name-part></tp:taxon-name>, <tp:taxon-name><tp:taxon-name-part taxon-name-part-type="family">Xystodesmidae</tp:taxon-name-part></tp:taxon-name>) endemic to the Ryukyu Archipelago, Japan.</article-title><source>Zootaxa</source><volume>2877</volume>: <fpage>55</fpage>–<lpage>68</lpage>. <ext-link xlink:href="10.11646/zootaxa.2877.1.3" ext-link-type="doi" xlink:type="simple">https://doi.org/10.11646/zootaxa.2877.1.3</ext-link></mixed-citation></ref><ref id="B16"><mixed-citation xmlns:xlink="http://www.w3.org/1999/xlink" xlink:type="simple"><person-group><name name-style="western"><surname>Marek</surname><given-names>PE</given-names></name><name name-style="western"><surname>Tanabe</surname><given-names>T</given-names></name><name name-style="western"><surname>Sierwald</surname><given-names>P</given-names></name></person-group> (<year>2014</year>) <article-title>A species catalog of the millipede family <tp:taxon-name><tp:taxon-name-part taxon-name-part-type="family">Xystodesmidae</tp:taxon-name-part></tp:taxon-name> (<tp:taxon-name><tp:taxon-name-part taxon-name-part-type="class">Diplopoda</tp:taxon-name-part></tp:taxon-name>: <tp:taxon-name><tp:taxon-name-part taxon-name-part-type="order">Polydesmida</tp:taxon-name-part></tp:taxon-name>).</article-title><source>Virginia Museum Natural History Publications</source><volume>17</volume>: <fpage>1</fpage>–<lpage>117</lpage>. <ext-link xlink:href="https://www.vmnh.net/content/vmnh/uploads/PDFs/research_and_collections/special_publications/vmnhspecialpub17.pdf" ext-link-type="uri" xlink:type="simple">https://www.vmnh.net/content/vmnh/uploads/PDFs/research_and_collections/special_publications/vmnhspecialpub17.pdf</ext-link></mixed-citation></ref><ref id="B20"><mixed-citation xmlns:xlink="http://www.w3.org/1999/xlink" xlink:type="simple"><person-group><name name-style="western"><surname>Means</surname><given-names>JC</given-names></name><name name-style="western"><surname>Hennen</surname><given-names>DA</given-names></name><name name-style="western"><surname>Tanabe</surname><given-names>T.</given-names></name><name name-style="western"><surname>Marek</surname><given-names>PE</given-names></name></person-group> (<year>2021b</year>) <article-title>Phylogenetic systematics of the millipede family <tp:taxon-name><tp:taxon-name-part taxon-name-part-type="family">Xystodesmidae</tp:taxon-name-part></tp:taxon-name>.</article-title><source>Insect Systematics and Diversity</source><volume>5</volume>(<issue>2</issue>): <fpage>1</fpage>–<lpage>26</lpage>. <ext-link xlink:href="10.1093/isd/ixab003" ext-link-type="doi" xlink:type="simple">https://doi.org/10.1093/isd/ixab003</ext-link></mixed-citation></ref><ref id="B41"><mixed-citation xmlns:xlink="http://www.w3.org/1999/xlink" xlink:type="simple"><person-group><name name-style="western"><surname>Verhoeff</surname><given-names>KW</given-names></name></person-group> (<year>1937</year>) Zur Kenntnis ostasiatischer Diplopoden. Zoologischer Anzeiger 117(11/12): 309–321.</mixed-citation></ref><ref id="B9"><mixed-citation xmlns:xlink="http://www.w3.org/1999/xlink" xlink:type="simple"><person-group><name name-style="western"><surname>Hoffman</surname><given-names>RL</given-names></name></person-group> (<year>1958</year>) <article-title>Revision of the millipede genus <tp:taxon-name><tp:taxon-name-part taxon-name-part-type="genus">Pachydesmus</tp:taxon-name-part></tp:taxon-name> (<tp:taxon-name><tp:taxon-name-part taxon-name-part-type="order">Polydesmida</tp:taxon-name-part></tp:taxon-name>: <tp:taxon-name><tp:taxon-name-part taxon-name-part-type="family">Xystodesmidae</tp:taxon-name-part></tp:taxon-name>).</article-title><source>Proceedings of the United States National Museum</source><volume>108</volume>(<issue>3399</issue>): <fpage>181</fpage>–<lpage>218</lpage>. <ext-link xlink:href="10.5479/si.00963801.108-3399.181" ext-link-type="doi" xlink:type="simple">https://doi.org/10.5479/si.00963801.108-3399.181</ext-link></mixed-citation></ref><ref id="B30"><mixed-citation xmlns:xlink="http://www.w3.org/1999/xlink" xlink:type="simple"><person-group><name name-style="western"><surname>Peters</surname><given-names>W</given-names></name></person-group> (<year>1864</year>) Übersicht der im Königl. zoologischen Museum befindlichen Myriopoden aus der Familie der Polydesmi, so wie Beschreibungen einer neuen Gattung, <italic><tp:taxon-name><tp:taxon-name-part taxon-name-part-type="genus">Trachyjulus</tp:taxon-name-part></tp:taxon-name></italic>, der Juli, und neuer Arten der Gattung <tp:taxon-name><tp:taxon-name-part taxon-name-part-type="order">Siphonophora</tp:taxon-name-part></tp:taxon-name>. Monatsberichte der Königlichen Preussischen Akademie der Wissenschaften zu Berlin, 529–551.</mixed-citation></ref><ref id="B4"><mixed-citation xmlns:xlink="http://www.w3.org/1999/xlink" xlink:type="simple"><person-group><name name-style="western"><surname>Cook</surname><given-names>OF</given-names></name></person-group> (<year>1895</year>) <article-title>The <tp:taxon-name><tp:taxon-name-part taxon-name-part-type="family">Crapedosomatidae</tp:taxon-name-part></tp:taxon-name> of North America.</article-title><source>Annals New York Academy of Science</source><volume>9</volume>: <fpage>1</fpage>–<lpage>180</lpage>. <ext-link xlink:href="10.1111/j.1749-6632.1896.tb55430.x" ext-link-type="doi" xlink:type="simple">https://doi.org/10.1111/j.1749-6632.1896.tb55430.x</ext-link></mixed-citation></ref><ref id="B31"><mixed-citation xmlns:xlink="http://www.w3.org/1999/xlink" xlink:type="simple"><person-group><name name-style="western"><surname>Pocock</surname><given-names>RI</given-names></name></person-group> (<year>1895</year>) Report upon the <tp:taxon-name><tp:taxon-name-part taxon-name-part-type="class">Chilopoda</tp:taxon-name-part></tp:taxon-name> and <tp:taxon-name><tp:taxon-name-part taxon-name-part-type="class">Diplopoda</tp:taxon-name-part></tp:taxon-name> obtained by P. W. Bassett-Smith, Esq., Surgeon R. N., and J. J. Walker, Esq., R. N., during the cruise in the Chinese Seas of H. M. S. ‘Penguin’, Commander W. U. Moore commanding. Annals and Magazine of Natural History Ser. 6, 15: 346–372. <ext-link xlink:href="10.1080/00222939508677895" ext-link-type="doi" xlink:type="simple">https://doi.org/10.1080/00222939508677895</ext-link></mixed-citation></ref><ref id="B35"><mixed-citation xmlns:xlink="http://www.w3.org/1999/xlink" xlink:type="simple"><person-group><name name-style="western"><surname>Takakuwa</surname><given-names>Y</given-names></name></person-group> (<year>1942a</year>) <article-title>Einige neue Arten von <tp:taxon-name><tp:taxon-name-part taxon-name-part-type="class">Diplopoda</tp:taxon-name-part></tp:taxon-name> aus Nippon.</article-title><source>Zoological Magazine, Tokyo</source><volume>54</volume>(<issue>6</issue>): <fpage>237</fpage>–<lpage>239</lpage>.</mixed-citation></ref><ref id="B38"><mixed-citation xmlns:xlink="http://www.w3.org/1999/xlink" xlink:type="simple"><person-group><name name-style="western"><surname>Takakuwa</surname><given-names>Y</given-names></name></person-group> (<year>1954</year>) <source>[Diplopoden aus Japan und ihn angrenzenden Gebieten].</source><publisher-name>Japan Society for the Promotion of Science</publisher-name>, <publisher-loc>Tokyo</publisher-loc>, <size units="page">241 pp</size>. [in Japanese]</mixed-citation></ref><ref id="B23"><mixed-citation xmlns:xlink="http://www.w3.org/1999/xlink" xlink:type="simple"><person-group><name name-style="western"><surname>Miyosi</surname><given-names>Y</given-names></name></person-group> (<year>1959</year>) <source>Über japanische Diplopoden. Arachnological Society of East Asia, Spec.</source><publisher-name>Number</publisher-name>, <publisher-loc>Osaka</publisher-loc>, <size units="page">233 pp</size>. [in Japanese, with German summary]</mixed-citation></ref><ref id="B21"><mixed-citation xmlns:xlink="http://www.w3.org/1999/xlink" xlink:type="simple"><person-group><name name-style="western"><surname>Minato</surname><given-names>H</given-names></name></person-group> (<year>1973</year>) <article-title>Myriapods of the Danjo Islands.</article-title> In: Nagasaki Biological Society  (<role>Ed.</role>) <issue-title>Fauna and flora of the Danjo Islands (Reports of the Nagasaki Biological Society Expedition to the Danjo Islands).</issue-title><source>Nagasaki Biological Society, Nagasaki</source>, <fpage>127</fpage>–<lpage>128</lpage>. [in Japanese]</mixed-citation></ref><ref id="B36"><mixed-citation xmlns:xlink="http://www.w3.org/1999/xlink" xlink:type="simple"><person-group><name name-style="western"><surname>Takakuwa</surname><given-names>Y</given-names></name></person-group> (<year>1942b</year>) <article-title>Die Myriopoden von Formosa, Philippinien, u. s. w.</article-title><source>Transactions of the Natural History Society of Formosa</source><volume>32</volume>(<issue>231</issue>): <fpage>359</fpage>–<lpage>367</lpage>.</mixed-citation></ref><ref id="B37"><mixed-citation xmlns:xlink="http://www.w3.org/1999/xlink" xlink:type="simple"><person-group><name name-style="western"><surname>Takakuwa</surname><given-names>Y</given-names></name></person-group> (<year>1943</year>) <article-title>Die drei neue Diplopoden aus Taiwan und Westnippon.</article-title><source>Transactions of the Natural History Society of Formosa</source><volume>33</volume>(<issue>242–243</issue>): <fpage>603</fpage>–<lpage>607</lpage>.</mixed-citation></ref><ref id="B24"><mixed-citation xmlns:xlink="http://www.w3.org/1999/xlink" xlink:type="simple"><person-group><name name-style="western"><surname>Murakami</surname><given-names>Y</given-names></name></person-group> (<year>1965</year>) <article-title>Postembryonic development of the common <tp:taxon-name><tp:taxon-name-part taxon-name-part-type="subphylum">Myriapoda</tp:taxon-name-part></tp:taxon-name> of Japan XX. On new species of <italic><tp:taxon-name><tp:taxon-name-part taxon-name-part-type="genus">Phrurodesmus</tp:taxon-name-part></tp:taxon-name></italic> (<tp:taxon-name><tp:taxon-name-part taxon-name-part-type="class">Diplopoda</tp:taxon-name-part></tp:taxon-name>; <tp:taxon-name><tp:taxon-name-part taxon-name-part-type="family">Leptodesmidae</tp:taxon-name-part></tp:taxon-name>) and <italic><tp:taxon-name><tp:taxon-name-part taxon-name-part-type="subgenus">Lithobius</tp:taxon-name-part></tp:taxon-name></italic> (<tp:taxon-name><tp:taxon-name-part taxon-name-part-type="class">Chilopoda</tp:taxon-name-part></tp:taxon-name>; <tp:taxon-name><tp:taxon-name-part taxon-name-part-type="family">Lithobiidae</tp:taxon-name-part></tp:taxon-name>).</article-title><source>Zoological Magazine</source><volume>74</volume>: <fpage>165</fpage>–<lpage>169</lpage>. [in Japanese with English summary] <ext-link xlink:href="10.34435/zm004214" ext-link-type="doi" xlink:type="simple">https://doi.org/10.34435/zm004214</ext-link></mixed-citation></ref><ref id="B22"><mixed-citation xmlns:xlink="http://www.w3.org/1999/xlink" xlink:type="simple"><person-group><name name-style="western"><surname>Miyosi</surname><given-names>Y</given-names></name></person-group> (<year>1952</year>) <article-title>Beiträge zur Kenntnis japanischer Myriopoden. 4. Aufsatz: Ueber eine neue Art und eine neue Unterart von <tp:taxon-name><tp:taxon-name-part taxon-name-part-type="class">Diplopoda</tp:taxon-name-part></tp:taxon-name>.</article-title><source>Zoological Magazine</source><volume>61</volume>(<issue>9</issue>): <fpage>281</fpage>–<lpage>282</lpage>. [in Japanese with German summary]</mixed-citation></ref><ref id="B2"><mixed-citation xmlns:xlink="http://www.w3.org/1999/xlink" xlink:type="simple"><person-group><name name-style="western"><surname>Chamberlin</surname><given-names>RV</given-names></name><name name-style="western"><surname>Wang</surname><given-names>YM.</given-names></name></person-group> (<year>1953</year>) <article-title>Records of millipeds (<tp:taxon-name><tp:taxon-name-part taxon-name-part-type="class">Diplopoda</tp:taxon-name-part></tp:taxon-name>) from Japan and other oriental areas, with descriptions of new genera and species.</article-title><source>American Museum Novitates</source><volume>1621</volume>: <fpage>1</fpage>–<lpage>13</lpage>.</mixed-citation></ref><ref id="B6"><mixed-citation xmlns:xlink="http://www.w3.org/1999/xlink" xlink:type="simple"><person-group><name name-style="western"><surname>Haga</surname><given-names>A</given-names></name></person-group> (<year>1968</year>) [Japanese Millipedes]. Private publication, 11 pp. [in Japanese]</mixed-citation></ref><ref id="B17"><mixed-citation xmlns:xlink="http://www.w3.org/1999/xlink" xlink:type="simple"><person-group><name name-style="western"><surname>Masuda</surname><given-names>K</given-names></name></person-group> (<year>2001</year>) <article-title>A new xystodesmid millipeds of the genus <italic><tp:taxon-name><tp:taxon-name-part taxon-name-part-type="genus">Xystodesmus</tp:taxon-name-part></tp:taxon-name></italic> from Japan.</article-title><source>Kumo, [Bulletin of] Chubu Spider Study Group</source><volume>34</volume>: <fpage>635</fpage>–<lpage>636</lpage>.</mixed-citation></ref><ref id="B3"><mixed-citation xmlns:xlink="http://www.w3.org/1999/xlink" xlink:type="simple"><person-group><name name-style="western"><surname>Chao</surname><given-names>J-L</given-names></name><name name-style="western"><surname>Chang</surname><given-names>H-W</given-names></name></person-group> (<year>2008</year>) <article-title>Neotype designation for two centipedes, <italic><tp:taxon-name><tp:taxon-name-part taxon-name-part-type="genus">Scolopocryptops</tp:taxon-name-part><tp:taxon-name-part taxon-name-part-type="species">curtus</tp:taxon-name-part></tp:taxon-name></italic> (Takakuwa, 1939) and Cryptops nigropictus Takakuwa, 1936, and a review of species of <tp:taxon-name><tp:taxon-name-part taxon-name-part-type="order">Scolopendromorpha</tp:taxon-name-part></tp:taxon-name> (<tp:taxon-name><tp:taxon-name-part taxon-name-part-type="class">Chilopoda</tp:taxon-name-part></tp:taxon-name>) in Taiwan.</article-title><source>Collection and Research</source><volume>21</volume>: <fpage>1</fpage>–<lpage>15</lpage>. <ext-link xlink:href="https://libknowledge.nmns.edu.tw/nmns/upload/bulletin/000000177/209000c/200812-1.pdf" ext-link-type="uri" xlink:type="simple">https://libknowledge.nmns.edu.tw/nmns/upload/bulletin/000000177/209000c/200812-1.pdf</ext-link></mixed-citation></ref></ref-list></tp:taxon-treatment>
