# Supplementary material for: ﻿Review of the millipede genus Xystodesmus (Diplopoda, Polydesmida), with seven new species from the southwestern part of Japan
Source: Zookeys. 2025 Mar 12;1231:191–232. doi: 10.3897/zookeys.1231.141443 (PMC11923595; doi:10.3897/zookeys.1231.141443)
Supplement: XML Treatment for Xystodesmus kumamotoensis [file zookeys.1231.141443-treatment4.xml]

<!DOCTYPE tp:taxon-treatment
  PUBLIC "-//TaxonX//DTD Taxonomic Treatment Publishing DTD v0 20100105//EN" "tax-treatment-NSO.dtd">
<tp:taxon-treatment xmlns:tp="http://www.plazi.org/taxpub"><tp:treatment-meta><kwd-group><label>Taxon classification</label><kwd>
              <named-content content-type="kingdom">Animalia</named-content>
            </kwd><kwd>
              <named-content content-type="order">Polydesmida</named-content>
            </kwd><kwd>
              <named-content content-type="family">Xystodesmidae</named-content>
            </kwd></kwd-group><mixed-citation publication-type="journal"><person-group><name><surname>Korsós</surname><given-names>Zoltán</given-names></name><name><surname>Nakamura</surname><given-names>Yasuyuki</given-names></name></person-group><article-title>﻿Review of the millipede genus <italic><tp:taxon-name><tp:taxon-name-part taxon-name-part-type="genus" reg="Xystodesmus">Xystodesmus</tp:taxon-name-part></tp:taxon-name></italic> (<tp:taxon-name><tp:taxon-name-part taxon-name-part-type="class">Diplopoda</tp:taxon-name-part></tp:taxon-name>, <tp:taxon-name><tp:taxon-name-part taxon-name-part-type="order">Polydesmida</tp:taxon-name-part></tp:taxon-name>), with seven new species from the southwestern part of Japan</article-title><source>Zookeys</source><day>12</day><month>03</month><year>2025</year><volume>1231</volume><fpage>191</fpage><lpage>232</lpage><pub-id pub-id-type="doi">10.3897/zookeys.1231.141443</pub-id></mixed-citation></tp:treatment-meta><tp:nomenclature><label>﻿</label><tp:taxon-name>
            <object-id xmlns:xlink="http://www.w3.org/1999/xlink" content-type="arpha" xlink:type="simple">75460D4A-08F5-5D2B-804B-FB2F72B52BE7</object-id>
            <tp:taxon-name-part taxon-name-part-type="genus" reg="Xystodesmus">Xystodesmus</tp:taxon-name-part>
            <tp:taxon-name-part taxon-name-part-type="species" reg="kumamotoensis">kumamotoensis</tp:taxon-name-part>
            <object-id xmlns:xlink="http://www.w3.org/1999/xlink" content-type="zoobank" xlink:type="simple">https://zoobank.org/5003BCBE-F05C-4FB2-BE92-F1FB906D1DD7</object-id>
          </tp:taxon-name><tp:taxon-status xmlns:xlink="http://www.w3.org/1999/xlink" xlink:type="simple">sp. nov.</tp:taxon-status><xref ref-type="fig" rid="F3">Figs 3A–D</xref><xref ref-type="fig" rid="F4">, 4A–C</xref></tp:nomenclature><tp:treatment-sec sec-type="type material" id="SECID0E31AG"><title>Type material.</title><p><bold><italic>Holotype</italic></bold>: • male, Japan, Kyushu, Kumamoto Pref., Yatsushiro City, Toyo Town, Kawamata, Kaerizaka, along prefectural road No. 25, <named-content xmlns:xlink="http://www.w3.org/1999/xlink" content-type="dwc:verbatimCoordinates" xlink:type="simple"><named-content content-type="geo-json" specific-use="{&#34;type&#34;:&#34;Point&#34;,&#34;coordinates&#34;:[130.761806,32.508722]}" id="NCID0EK2AG" xlink:type="simple">32°30'31.4"N, 130°45'42.5"E</named-content></named-content>, 230 m a.s.l., 17 November 2008, leg. M. Nakano (<named-content xmlns:xlink="http://www.w3.org/1999/xlink" content-type="dwc:institutional_code" xlink:title="National Museum of Nature and Science, Tokyo" xlink:href="http://grbio.org/institution/national-science-museum-natural-history" xlink:type="simple">NSMT</named-content>-My 537). <bold><italic>Paratypes</italic></bold>: • 1 male, 2 females, same locality and date (<named-content xmlns:xlink="http://www.w3.org/1999/xlink" content-type="dwc:institutional_code" xlink:title="National Museum of Nature and Science, Tokyo" xlink:href="http://grbio.org/institution/national-science-museum-natural-history" xlink:type="simple">NSMT</named-content>-My 538); • 1 male, Japan, Kyushu, Kumamoto Pref., Yatsushiro City, Toyo Town, Kawamata, Tsurukoba, along prefectural road No. 25, <named-content xmlns:xlink="http://www.w3.org/1999/xlink" content-type="dwc:verbatimCoordinates" xlink:type="simple"><named-content content-type="geo-json" specific-use="{&#34;type&#34;:&#34;Point&#34;,&#34;coordinates&#34;:[130.753111,32.479417]}" id="NCID0E62AG" xlink:type="simple">32°28'45.9"N, 130°45'11.2"E</named-content></named-content>, <italic><tp:taxon-name><tp:taxon-name-part taxon-name-part-type="genus" reg="Cryptomeria">Cryptomeria</tp:taxon-name-part><tp:taxon-name-part taxon-name-part-type="species" reg="japonica">japonica</tp:taxon-name-part></tp:taxon-name></italic> forest, 700 m a.s.l., 18 September 2009, leg. T. Iihoshi (<named-content xmlns:xlink="http://www.w3.org/1999/xlink" content-type="dwc:institutional_code" xlink:title="Museum of the University of the Ryukyus, Okinawa" xlink:href="http://grbio.org/institution/university-ryukyus" xlink:type="simple">RUMF</named-content>-ZD-00940); • 2 males, Japan, Kyushu, Oita Pref., Hita City, Kamitsue Town, Kawahara, <named-content xmlns:xlink="http://www.w3.org/1999/xlink" content-type="dwc:verbatimCoordinates" xlink:type="simple"><named-content content-type="geo-json" specific-use="{&#34;type&#34;:&#34;Point&#34;,&#34;coordinates&#34;:[130.964139,33.116333]}" id="NCID0EX3AG" xlink:type="simple">33°06'58.8"N, 130°57'50.9"E</named-content></named-content>, along National Road No. 387, <italic><tp:taxon-name><tp:taxon-name-part taxon-name-part-type="genus" reg="Cryptomeria">Cryptomeria</tp:taxon-name-part><tp:taxon-name-part taxon-name-part-type="species" reg="japonica">japonica</tp:taxon-name-part></tp:taxon-name></italic> forest, 14 November 2008, leg. T. Menda (<named-content xmlns:xlink="http://www.w3.org/1999/xlink" content-type="dwc:institutional_code" xlink:title="Hungarian Natural History Museum, Budapest" xlink:href="http://grbio.org/institution/hungarian-natural-history-museum-termeszettudomanyi-muzeum" xlink:type="simple">HNHM</named-content> diplo-04542, <named-content xmlns:xlink="http://www.w3.org/1999/xlink" content-type="dwc:institutional_code" xlink:title="Natural History Museum of Denmark, Copenhagen" xlink:href="http://grbio.org/institution/zoological-museum-university-copenhagen" xlink:type="simple">NHMD</named-content> 1184732).</p></tp:treatment-sec><tp:treatment-sec sec-type="diagnosis" id="SECID0ER4AG"><title>Diagnosis.</title><p>Relatively small <italic><tp:taxon-name><tp:taxon-name-part taxon-name-part-type="genus" reg="Xystodesmus">Xystodesmus</tp:taxon-name-part></tp:taxon-name></italic> with colour pattern faded from preservation in ethanol but still typical for the genus. (Unfortunately, this is the only species of which we did not have live colour photo.) Gonopod completely lacks coxal apophysis as in the most similar species <italic><tp:taxon-name><tp:taxon-name-part taxon-name-part-type="genus" reg="Xystodesmus">X.</tp:taxon-name-part><tp:taxon-name-part taxon-name-part-type="species" reg="shirozui">shirozui</tp:taxon-name-part></tp:taxon-name></italic> (Takakuwa, 1942), but differs from it by the widely bifurcated acropodite and the laminate, tongue-like prefemoral process.</p></tp:treatment-sec><tp:treatment-sec sec-type="description" id="SECID0EJ5AG"><title>Description.</title><p>Length 26–27 mm, midbody width with paraterga 4.8–5.0 mm, midbody metatergal length 1.2–1.3 mm, collum width 3.8–3.9 mm, median collum length 1.9 mm. Body sides between segments 5–16 subparallel.</p><p>Head smooth, with two frontal setae, epicranial suture distinct. Antennal articles straight, slender, first article short, 1.5× longer than wide, articles 2–6 subequal in length, 7 small, with length equal to width.</p><p>Proterga completely smooth, metaterga weakly wrinkled, each with a shallow transverse depression in the middle. Collum subtrapezoid-shape, arched, 1.5× longer than metatergum 2, lateral edges directed posterioventrad, anteriolateral margin with well visible ridge. Posterior edge of paranota 2–5 rounded, triangular projection only starts from segment 6 onwards, posterior margin of each metaterga straight, sublateral excavations hardly detectable. Lateral sides of paranota straight, almost giving a parallel straight outline to the body. Pore formula normal, pores in lateral position on narrow paranota.</p><p>Segments 17–19 gradually tapering, posteriolateral corners becoming more pointed. Epiproct protruding, in lateral view slightly curved, with two pairs of setae on small side tubercles, and with two setae apically; paraprocts smooth, with two pair of setae on obvious median ridges; hypoproct subtriangular.</p><p>Bases of midbody leg pairs clearly separated (by 1.1 mm), sterna smooth and wide, pro- and metasterna also clearly separated. Postgonopodal prefemora with well-developed ventral spine, increasingly larger from midbody legs onwards, femur 1.5× longer than prefemur, slightly bent proximad, postfemur short and curved, tibia slender, tarsus 1.5× longer than tibia, claws normal on all legs.</p><p>Colour of living specimens unknown. Preserved specimens show faded pattern typical for <italic><tp:taxon-name><tp:taxon-name-part taxon-name-part-type="genus" reg="Xystodesmus">Xystodesmus</tp:taxon-name-part></tp:taxon-name></italic>: metaterga slightly darker, proterga paler, paranota with pale orangish/ yellowish spot. Clypeus light brownish, underside of head, antennae, legs, epiproct, and whole ventral side light pale white.</p><p><bold>Male sexual characters</bold>. Second leg pair with tubulous coxal processes (Fig. <xref ref-type="fig" rid="F3">3D</xref>), densely setose. Sterna of segments 4 and 5 (Fig. <xref ref-type="fig" rid="F4">4A, B</xref>) with a pair of protruding processes, on segment 4 longer, pointed, without setae, on segment 5 lower, widely separated from each other, without setae. Other legs and sterna without modifications. Gonopods (Fig. <xref ref-type="fig" rid="F3">3A–C</xref>): Coxa short and thick, almost as wide as long, no trace of apophyseal process, only a strong single seta (<italic>ms</italic>) on the anteriomesal side. Prefemur stout, nearly straight, densely setose, prefemoral process (<italic>pfp</italic>) broad and flat, lamellate, ~ 2× as song as wide, subrectangular from ventral view, distal margin slightly serrated (Fig. <xref ref-type="fig" rid="F3">3B</xref>). Acropodite (<italic>a</italic>) delimitated from prefemur by a weak constriction, its length only a little longer than prefemoral process, and soon divided into two branches subequal in length, directed anteriorly and gradually tapering to their pointed tips. Prostatic groove runs to the tip of the branch situated laterad, which is also provided with a small tooth (Fig. <xref ref-type="fig" rid="F3">3B</xref>, <italic>t</italic>) on it lateral side, best visible in situ from direct ventral view.</p><fig id="F3" position="float" orientation="portrait"><object-id xmlns:xlink="http://www.w3.org/1999/xlink" content-type="doi" xlink:type="simple">10.3897/zookeys.1231.141443.figure3</object-id><object-id xmlns:xlink="http://www.w3.org/1999/xlink" content-type="arpha" xlink:type="simple">B528CC0B-B01E-589C-BEAF-47F6B9A07453</object-id><label>Figure 3.</label><caption><p><italic><tp:taxon-name><tp:taxon-name-part taxon-name-part-type="genus" reg="Xystodesmus">Xystodesmus</tp:taxon-name-part><tp:taxon-name-part taxon-name-part-type="species" reg="kumamotoensis">kumamotoensis</tp:taxon-name-part></tp:taxon-name></italic> sp. nov., male paratype from Yatsushiro, Kumamoto Pref. <bold>A–C</bold> right gonopod, mesal, lateral, and acropodite (<bold>B</bold>) in ventral views, respectively. <bold>D</bold> 2<sup>nd</sup> leg pair, posterior view. Abbreviations: a = acropodite, ms = macroseta, pfp = prefemoral process, t = tooth. Scale bars: 0.5 mm (<bold>B</bold>), 1 mm (<bold>D</bold>).</p></caption><graphic xmlns:xlink="http://www.w3.org/1999/xlink" xlink:href="zookeys-1231-191_article-141443__-g003.jpg" position="float" orientation="portrait" xlink:type="simple" id="oo_1278914.jpg"><uri content-type="original_file" xlink:type="simple">https://binary.pensoft.net/fig/1278914</uri></graphic></fig><fig id="F4" position="float" orientation="portrait"><object-id xmlns:xlink="http://www.w3.org/1999/xlink" content-type="doi" xlink:type="simple">10.3897/zookeys.1231.141443.figure4</object-id><object-id xmlns:xlink="http://www.w3.org/1999/xlink" content-type="arpha" xlink:type="simple">7D95848B-EBB7-5816-A7E6-A12E2006BA6D</object-id><label>Figure 4.</label><caption><p><italic><tp:taxon-name><tp:taxon-name-part taxon-name-part-type="genus" reg="Xystodesmus">Xystodesmus</tp:taxon-name-part><tp:taxon-name-part taxon-name-part-type="species" reg="kumamotoensis">kumamotoensis</tp:taxon-name-part></tp:taxon-name></italic> sp. nov. <bold>A, B</bold> male paratype from Yatsushiro, Kumamoto Pref. <bold>A</bold> sterna of 4<sup>th</sup> segment, anterior view <bold>B</bold> sterna of 5<sup>th</sup> segment, anterior view <bold>C</bold> cyphopods of female paratype from Yatsushiro, Kumamoto Pref., posterior view. Abbreviations: op = operculum, r = receptacle, v = valve. Scale bars: 1 mm (<bold>A, B</bold>); 0.5 mm (<bold>C</bold>).</p></caption><graphic xmlns:xlink="http://www.w3.org/1999/xlink" xlink:href="zookeys-1231-191_article-141443__-g004.jpg" position="float" orientation="portrait" xlink:type="simple" id="oo_1278915.jpg"><uri content-type="original_file" xlink:type="simple">https://binary.pensoft.net/fig/1278915</uri></graphic></fig><p><bold>Female sexual characters</bold>. Cyphopods (Fig. <xref ref-type="fig" rid="F4">4C</xref>) situated in deep, joint excavation behind leg pair 2, loosely encapsulated in vulval sacs, well separated from each other. Receptacles (<italic>r</italic>) both on anterior and posterior side, densely setose; operculum (<italic>op</italic>) situated laterally, small, rounded, with numerous short setae; valves (<italic>v</italic>) hairless, mesally with conspicuous pointed apices, closely parallel to each other.</p></tp:treatment-sec><tp:treatment-sec sec-type="remarks" id="SECID0EVCBG"><title>Remarks.</title><p>In the type locality and Toyo Town, 700 m a.s.l., <italic><tp:taxon-name><tp:taxon-name-part taxon-name-part-type="genus" reg="Riukiaria">Riukiaria</tp:taxon-name-part><tp:taxon-name-part taxon-name-part-type="species" reg="semicircularis">semicircularis</tp:taxon-name-part><tp:taxon-name-part taxon-name-part-type="subspecies" reg="semicircularis">semicircularis</tp:taxon-name-part></tp:taxon-name></italic> (Takakuwa, 1941) and <italic><tp:taxon-name><tp:taxon-name-part taxon-name-part-type="genus" reg="Riukiaria">R.</tp:taxon-name-part><tp:taxon-name-part taxon-name-part-type="species" reg="cornuta">cornuta</tp:taxon-name-part></tp:taxon-name></italic> (Haga, 1968) were also found. In Hita City, <italic><tp:taxon-name><tp:taxon-name-part taxon-name-part-type="genus" reg="Riukiaria">R.</tp:taxon-name-part><tp:taxon-name-part taxon-name-part-type="species" reg="semicircularis">semicircularis</tp:taxon-name-part><tp:taxon-name-part taxon-name-part-type="subspecies" reg="semicircularis">semicircularis</tp:taxon-name-part></tp:taxon-name></italic> and <italic><tp:taxon-name><tp:taxon-name-part taxon-name-part-type="genus" reg="Parafontaria">Parafontaria</tp:taxon-name-part><tp:taxon-name-part taxon-name-part-type="species" reg="tonominea">tonominea</tp:taxon-name-part></tp:taxon-name></italic> (Attems, 1899) were also found together with the new species.</p></tp:treatment-sec><tp:treatment-sec sec-type="etymology" id="SECID0EPEBG"><title>Etymology.</title><p>Named after the locality, Kumamoto Pref., Kyushu, Japan. Adjective, masculine.</p></tp:treatment-sec></tp:taxon-treatment>
