# Supplementary material for: ﻿Review of the millipede genus Xystodesmus (Diplopoda, Polydesmida), with seven new species from the southwestern part of Japan
Source: Zookeys. 2025 Mar 12;1231:191–232. doi: 10.3897/zookeys.1231.141443 (PMC11923595; doi:10.3897/zookeys.1231.141443)
Supplement: XML Treatment for Xystodesmus kumeensis [file zookeys.1231.141443-treatment5.xml]

<!DOCTYPE tp:taxon-treatment
  PUBLIC "-//TaxonX//DTD Taxonomic Treatment Publishing DTD v0 20100105//EN" "tax-treatment-NSO.dtd">
<tp:taxon-treatment xmlns:tp="http://www.plazi.org/taxpub"><tp:treatment-meta><kwd-group><label>Taxon classification</label><kwd>
              <named-content content-type="kingdom">Animalia</named-content>
            </kwd><kwd>
              <named-content content-type="order">Polydesmida</named-content>
            </kwd><kwd>
              <named-content content-type="family">Xystodesmidae</named-content>
            </kwd></kwd-group><mixed-citation publication-type="journal"><person-group><name><surname>Korsós</surname><given-names>Zoltán</given-names></name><name><surname>Nakamura</surname><given-names>Yasuyuki</given-names></name></person-group><article-title>﻿Review of the millipede genus <italic><tp:taxon-name><tp:taxon-name-part taxon-name-part-type="genus" reg="Xystodesmus">Xystodesmus</tp:taxon-name-part></tp:taxon-name></italic> (<tp:taxon-name><tp:taxon-name-part taxon-name-part-type="class">Diplopoda</tp:taxon-name-part></tp:taxon-name>, <tp:taxon-name><tp:taxon-name-part taxon-name-part-type="order">Polydesmida</tp:taxon-name-part></tp:taxon-name>), with seven new species from the southwestern part of Japan</article-title><source>Zookeys</source><day>12</day><month>03</month><year>2025</year><volume>1231</volume><fpage>191</fpage><lpage>232</lpage><pub-id pub-id-type="doi">10.3897/zookeys.1231.141443</pub-id></mixed-citation></tp:treatment-meta><tp:nomenclature><label>﻿</label><tp:taxon-name>
            <object-id xmlns:xlink="http://www.w3.org/1999/xlink" content-type="arpha" xlink:type="simple">65DD3C9D-2079-502B-B2E4-79E5402F91B5</object-id>
            <tp:taxon-name-part taxon-name-part-type="genus" reg="Xystodesmus">Xystodesmus</tp:taxon-name-part>
            <tp:taxon-name-part taxon-name-part-type="species" reg="kumeensis">kumeensis</tp:taxon-name-part>
            <object-id xmlns:xlink="http://www.w3.org/1999/xlink" content-type="zoobank" xlink:type="simple">https://zoobank.org/2E374500-FA16-4E0D-85A8-56694CE56BEC</object-id>
          </tp:taxon-name><tp:taxon-status xmlns:xlink="http://www.w3.org/1999/xlink" xlink:type="simple">sp. nov.</tp:taxon-status><xref ref-type="fig" rid="F5">Figs 5A–F</xref><xref ref-type="fig" rid="F16">, 16C</xref></tp:nomenclature><tp:treatment-sec sec-type="type material" id="SECID0EFGBG"><title>Type material.</title><p><bold><italic>Holotype</italic></bold>: • male, Japan, Central Ryukyus, Okinawa Pref., Okinawa Group, Kume-jima Isl., Kanegusuku–Self Defense Force base, 2.2 km from pref. road, 90 m a.s.l., 23 February 1992, leg. T. Tanabe (<named-content xmlns:xlink="http://www.w3.org/1999/xlink" content-type="dwc:institutional_code" xlink:title="National Museum of Nature and Science, Tokyo" xlink:href="http://grbio.org/institution/national-science-museum-natural-history" xlink:type="simple">NSMT</named-content>-My 539). <bold><italic>Paratypes</italic></bold>: • 4 females (<named-content xmlns:xlink="http://www.w3.org/1999/xlink" content-type="dwc:institutional_code" xlink:title="National Museum of Nature and Science, Tokyo" xlink:href="http://grbio.org/institution/national-science-museum-natural-history" xlink:type="simple">NSMT</named-content>-My 540) same locality and date; • 1 male, 1 female, Japan, Central Ryukyus, Okinawa Pref., Okinawa Group, Kume-jima Isl., Uegusuku shrine, <named-content xmlns:xlink="http://www.w3.org/1999/xlink" content-type="dwc:verbatimCoordinates" xlink:type="simple"><named-content content-type="geo-json" specific-use="{&#34;type&#34;:&#34;Point&#34;,&#34;coordinates&#34;:[126.772222,26.376389]}" id="NCID0EAHBG" xlink:type="simple">26°22'35"N, 126°46'20"E</named-content></named-content>, 235 m a.s.l., from roots of <italic><tp:taxon-name><tp:taxon-name-part taxon-name-part-type="genus" reg="Ficus">Ficus</tp:taxon-name-part></tp:taxon-name></italic> tree, 7 November 2011, leg. A. and Z. Korsós (<named-content xmlns:xlink="http://www.w3.org/1999/xlink" content-type="dwc:institutional_code" xlink:title="Museum of the University of the Ryukyus, Okinawa" xlink:href="http://grbio.org/institution/university-ryukyus" xlink:type="simple">RUMF</named-content>-ZD-00946 [male] and -00947 [female]); • 2 males, Japan, Central Ryukyus, Okinawa Pref., Okinawa Group, Kume-jima Isl., Daruma-yama forest road, <named-content xmlns:xlink="http://www.w3.org/1999/xlink" content-type="dwc:verbatimCoordinates" xlink:type="simple"><named-content content-type="geo-json" specific-use="{&#34;type&#34;:&#34;Point&#34;,&#34;coordinates&#34;:[126.763889,26.368611]}" id="NCID0EUHBG" xlink:type="simple">26°22'07"N, 126°45'50"E</named-content></named-content>, 204 m a.s.l., 9 November 2011, leg. A. and Z. Korsós (<named-content xmlns:xlink="http://www.w3.org/1999/xlink" content-type="dwc:institutional_code" xlink:title="Hungarian Natural History Museum, Budapest" xlink:href="http://grbio.org/institution/hungarian-natural-history-museum-termeszettudomanyi-muzeum" xlink:type="simple">HNHM</named-content> diplo-04543).</p></tp:treatment-sec><tp:treatment-sec sec-type="type material" id="SECID0E5HBG"><title>Other non-type material.</title><p>18 juveniles, same locality and date as holotype (<named-content xmlns:xlink="http://www.w3.org/1999/xlink" content-type="dwc:institutional_code" xlink:title="National Museum of Nature and Science, Tokyo" xlink:href="http://grbio.org/institution/national-science-museum-natural-history" xlink:type="simple">NSMT</named-content>-My 541).</p></tp:treatment-sec><tp:treatment-sec sec-type="diagnosis" id="SECID0EJIBG"><title>Diagnosis.</title><p>Medium-sized <italic><tp:taxon-name><tp:taxon-name-part taxon-name-part-type="genus" reg="Xystodesmus">Xystodesmus</tp:taxon-name-part></tp:taxon-name></italic>, male with essentially simple, two-branched gonopod, and a small, isolated coxal apophysis. Most similar to <italic><tp:taxon-name><tp:taxon-name-part taxon-name-part-type="genus" reg="Xystodesmus">X.</tp:taxon-name-part><tp:taxon-name-part taxon-name-part-type="species" reg="rebekae">rebekae</tp:taxon-name-part></tp:taxon-name></italic> sp. nov., <italic><tp:taxon-name><tp:taxon-name-part taxon-name-part-type="genus" reg="Xystodesmus">X.</tp:taxon-name-part><tp:taxon-name-part taxon-name-part-type="species" reg="gracilipes">gracilipes</tp:taxon-name-part></tp:taxon-name></italic>, and <italic><tp:taxon-name><tp:taxon-name-part taxon-name-part-type="genus" reg="Xystodesmus">X.</tp:taxon-name-part><tp:taxon-name-part taxon-name-part-type="species" reg="nikkoensis">nikkoensis</tp:taxon-name-part></tp:taxon-name></italic>, but differs from them by the presence of a coxal apophysis and by the configuration of the prefemoral and tibiotarsal processes. Prefemoral process is strongly twisted, longer than acropodite, at approximately midpoint with a small tooth, whereas in all the three others it is straight, slender, and subequal to acropodite, without tooth. In <italic><tp:taxon-name><tp:taxon-name-part taxon-name-part-type="genus" reg="Xystodesmus">X.</tp:taxon-name-part><tp:taxon-name-part taxon-name-part-type="species" reg="nikkoensis">nikkoensis</tp:taxon-name-part></tp:taxon-name></italic>, acropodite has ventrally a small triangular process which is missing in <italic><tp:taxon-name><tp:taxon-name-part taxon-name-part-type="genus" reg="Xystodesmus">X.</tp:taxon-name-part><tp:taxon-name-part taxon-name-part-type="species" reg="kumeensis">kumeensis</tp:taxon-name-part></tp:taxon-name></italic> sp. nov.</p></tp:treatment-sec><tp:treatment-sec sec-type="description" id="SECID0ENKBG"><title>Description.</title><p>Length 30–32 mm, midbody width with paraterga 5.5–6.2 mm, midbody metatergal length 1.4–1.8 mm, collum width 4.2–4.9 mm, median collum length 1.9–2.4 mm. Body sides between segments 5–14 subparallel.</p><p>Head smooth, epicranial suture distinct. Antennal articles slightly clavate, first article sub-globose, articles 2–6 subequal in length, 2 and 3 are most clavate, 4–6 almost straight, article 7 small, as long as wide, slightly tapering to its tip.</p><p>Pro- and metaterga completely smooth, transverse depression in metaterga hardly noticeable. Collum in dorsal view almost oval, edges rounded, with only very weak ridges, lateral corners directed ventrad, length along median line ~ 2× as long as metatergum 2. Anterior edge of paranota 2–4 rounded, posterior edge rounded, lacking projection. Posteriolateral triangular projection starts on metaterga 5, from 6 onwards increasingly pointed, sublateral excavations on caudal margin of midbody segments strong, semicircular. Lateral sides of paranota arched, outline of segments clearly delimited. Pore formula normal, pores in lateral central position on narrow paranota.</p><p>Segments 15–19 gradually tapering, caudal corners becoming more pointed. Epiproct protruding, in lateral view slightly curved, thick, with 2+2 large setae on each lateral side on tubercles, projection with 2+2 setae apically (i.e., 6 pairs of setae altogether); paraprocts smooth, with two pair of setae on strong median ridges; hypoproct semicircular with two setae on small tubercles.</p><p>Bases of midbody leg pairs well separated (by 1.2 mm in male, 1.6–1.8 mm in females), sterna smooth and wide, pro- and metasterna well separated. Coxa short, just a little bit longer than wide; prefemur ~ 1.2× longer, on postgonopodal legs with well-developed ventral spine; femur 2× as long as coxa, incrassate; postfemur short again like coxa, tibia, and tarsus subequal in length, both ~ ½ as long as femur; claws normal on all legs.</p><p>Colour of living specimens pale brown, almost yellowish, paranotal spots hardly visible (Fig. <xref ref-type="fig" rid="F16">16C</xref>). Preserved specimens show faded pattern typical for <italic><tp:taxon-name><tp:taxon-name-part taxon-name-part-type="genus" reg="Xystodesmus">Xystodesmus</tp:taxon-name-part></tp:taxon-name></italic>: metaterga slightly darker, proterga paler, clypeus light brownish, underside of head, antennae, legs, epiproct, and whole ventral side yellowish white.</p><p><bold>Male sexual characters</bold>. Second leg pair with tubulous coxal processes, sterna of segments 4–6 and further legs without any modifications. Gonopods (Fig. <xref ref-type="fig" rid="F5">5A–C</xref>): Coxa stout, ~ 1.5× longer than wide, coxal apophysis (<italic>ca</italic>) present in form of a small bump emerging from a circular field, next to a short, thick apophyseal macroseta (<italic>ms</italic>). Prefemur stout, subparallel-sided, densely setose only on ventral side; prefemoral process (<italic>pfp</italic>) slender, longer than acropodite, strongly curved into a sharp, pointed tip, at approximately midpoint with a widely based, triangular side tooth (Fig. <xref ref-type="fig" rid="F5">5B</xref>, <italic>t</italic>); acropodite (<italic>a</italic>) slim, more slender than prefemoral process, only ~ 2/3 of its length, almost straight, gradually tapering towards tip, slightly broadening before pointed tip into a leaf-like lamella (Fig. <xref ref-type="fig" rid="F5">5B</xref>, <italic>l</italic>). Prostatic groove runs straight on the mesal side of acropodite.</p><fig id="F5" position="float" orientation="portrait"><object-id xmlns:xlink="http://www.w3.org/1999/xlink" content-type="doi" xlink:type="simple">10.3897/zookeys.1231.141443.figure5</object-id><object-id xmlns:xlink="http://www.w3.org/1999/xlink" content-type="arpha" xlink:type="simple">4F9222D8-8A4B-55C0-B4F1-B371DB173A5E</object-id><label>Figure 5.</label><caption><p><italic><tp:taxon-name><tp:taxon-name-part taxon-name-part-type="genus" reg="Xystodesmus">Xystodesmus</tp:taxon-name-part><tp:taxon-name-part taxon-name-part-type="species" reg="kumeensis">kumeensis</tp:taxon-name-part></tp:taxon-name></italic> sp. nov., paratypes from Kume-jima Island, Okinawa Pref. <bold>A–C</bold> right gonopod of male paratype, mesal, lateral, and ventromesal (<bold>B</bold>, telopodite only) views, respectively <bold>D</bold> 2<sup>nd</sup> legpair of female paratype, anterior view <bold>E</bold> cyphopods, posterior view <bold>F</bold> left cyphopod, anteriolateral view. Abbreviations: a = acropodite, ca = coxal apophysis, l = lamella, ms = macroseta, op = operculum, pfp = prefemoral process, r = receptacle, t = tooth, v = valve. Scale bars: 0.5 mm (<bold>A–C, F</bold>); 1 mm (<bold>D</bold>); 0.4 mm (<bold>E</bold>).</p></caption><graphic xmlns:xlink="http://www.w3.org/1999/xlink" xlink:href="zookeys-1231-191_article-141443__-g005.jpg" position="float" orientation="portrait" xlink:type="simple" id="oo_1278916.jpg"><uri content-type="original_file" xlink:type="simple">https://binary.pensoft.net/fig/1278916</uri></graphic></fig><p><bold>Female sexual characters</bold>. Coxae of 2<sup>nd</sup> leg pair with a pair of small, pointed, setose projections (Fig. <xref ref-type="fig" rid="F5">5D</xref>). Cyphopods (Fig. <xref ref-type="fig" rid="F5">5E, F</xref>) situated in deep, joint aperture behind leg pair 2, loosely encapsulated in vulval sacs, well separated from each other. Receptacula (<italic>r</italic>) both on anterior and posterior side, densely setose; anterior receptaculum low, broad, posterior one high, slender, higher than bursal valves; operculum (<italic>op</italic>) small, rounded, situated laterad, in anterior view hardly visible; bursal valves (<italic>v</italic>) equal shaped, broad, rectangular, with short setae, without pointed apices.</p></tp:treatment-sec><tp:treatment-sec sec-type="remarks" id="SECID0E4NBG"><title>Remarks.</title><p>The species was treated as an uncategorised population under <italic><tp:taxon-name><tp:taxon-name-part taxon-name-part-type="genus" reg="Xystodesmus">Xystodesmus</tp:taxon-name-part></tp:taxon-name></italic> in <xref ref-type="bibr" rid="B40">Tanabe and Shinohara (1996</xref>: Cluster I, figs 7, 11Q, 16H, 17R). The individuals were found on Kume-jima Island in mixed <italic><tp:taxon-name><tp:taxon-name-part taxon-name-part-type="genus" reg="Pinus">Pinus</tp:taxon-name-part><tp:taxon-name-part taxon-name-part-type="species" reg="luchuensis">luchuensis</tp:taxon-name-part></tp:taxon-name></italic> and broad-leaved evergreen forest.</p></tp:treatment-sec><tp:treatment-sec sec-type="etymology" id="SECID0EZOBG"><title>Etymology.</title><p>Named after the collecting locality, Kume-jima Island, west of Okinawa-jima Isl., where the species is probably endemic to. Adjective, masculine.</p></tp:treatment-sec><tp:treatment-sec><!--Section generated to contain objects referenced in tp:taxon-treatment.--><fig id="F16" position="float" orientation="portrait"><object-id xmlns:xlink="http://www.w3.org/1999/xlink" content-type="doi" xlink:type="simple">10.3897/zookeys.1231.141443.figure16</object-id><object-id xmlns:xlink="http://www.w3.org/1999/xlink" content-type="arpha" xlink:type="simple">67482367-A6D4-5D4E-AC6F-F971DA2A7760</object-id><label>Figure 16.</label><caption><p>Live habitus of new <italic><tp:taxon-name><tp:taxon-name-part taxon-name-part-type="genus" reg="Xystodesmus">Xystodesmus</tp:taxon-name-part></tp:taxon-name></italic> millipede species <bold>A</bold><italic><tp:taxon-name><tp:taxon-name-part taxon-name-part-type="genus" reg="Xystodesmus">X.</tp:taxon-name-part><tp:taxon-name-part taxon-name-part-type="species" reg="fasciatus">fasciatus</tp:taxon-name-part></tp:taxon-name></italic> sp. nov., male paratype, Fukiage, Kagoshima Pref. <bold>B</bold><italic><tp:taxon-name><tp:taxon-name-part taxon-name-part-type="genus" reg="Xystodesmus">X.</tp:taxon-name-part><tp:taxon-name-part taxon-name-part-type="species" reg="keramae">keramae</tp:taxon-name-part></tp:taxon-name></italic> sp. nov., male paratype, Aka-jima Isl., Okinawa Pref. <bold>C</bold><italic><tp:taxon-name><tp:taxon-name-part taxon-name-part-type="genus" reg="Xystodesmus">X.</tp:taxon-name-part><tp:taxon-name-part taxon-name-part-type="species" reg="kumeensis">kumeensis</tp:taxon-name-part></tp:taxon-name></italic> sp. nov., male paratype, Kume-jima Isl., Okinawa Pref. <bold>D</bold><italic><tp:taxon-name><tp:taxon-name-part taxon-name-part-type="genus" reg="Xystodesmus">X.</tp:taxon-name-part><tp:taxon-name-part taxon-name-part-type="species" reg="parvus">parvus</tp:taxon-name-part></tp:taxon-name></italic> sp. nov., male paratype, Okinoerabu-jima Isl., Kagoshima Pref. <bold>E</bold><italic><tp:taxon-name><tp:taxon-name-part taxon-name-part-type="genus" reg="Xystodesmus">X.</tp:taxon-name-part><tp:taxon-name-part taxon-name-part-type="species" reg="rebekae">rebekae</tp:taxon-name-part></tp:taxon-name></italic> sp. nov., male paratype, Mt. Yae-dake, Okinawa-jima Isl., Okinawa Pref. <bold>F</bold><italic><tp:taxon-name><tp:taxon-name-part taxon-name-part-type="genus" reg="Xystodesmus">X.</tp:taxon-name-part><tp:taxon-name-part taxon-name-part-type="species" reg="sesokoensis">sesokoensis</tp:taxon-name-part></tp:taxon-name></italic> sp. nov., male holotype, Sesoko-jima Isl., Okinawa Pref. <bold>G</bold> unidentified female, Tokashiki-jima Isl., Okinawa Pref. <bold>H</bold> unidentified female, Tokuno-shima Isl., Kagoshima Pref. Not to scale.</p></caption><graphic xmlns:xlink="http://www.w3.org/1999/xlink" xlink:href="zookeys-1231-191_article-141443__-g016.jpg" position="float" orientation="portrait" xlink:type="simple" id="oo_1278927.jpg"><uri content-type="original_file" xlink:type="simple">https://binary.pensoft.net/fig/1278927</uri></graphic></fig></tp:treatment-sec><ref-list><ref id="B40"><mixed-citation xmlns:xlink="http://www.w3.org/1999/xlink" xlink:type="simple"><person-group><name name-style="western"><surname>Tanabe</surname><given-names>T</given-names></name><name name-style="western"><surname>Shinohara</surname><given-names>K</given-names></name></person-group> (<year>1996</year>) <article-title>Revision of the millipede genus <italic><tp:taxon-name><tp:taxon-name-part taxon-name-part-type="genus">Xystodesmus</tp:taxon-name-part></tp:taxon-name></italic>, with reference to the status of the tribe <tp:taxon-name><tp:taxon-name-part taxon-name-part-type="tribe">Xystodesmini</tp:taxon-name-part></tp:taxon-name> (<tp:taxon-name><tp:taxon-name-part taxon-name-part-type="class">Diplopoda</tp:taxon-name-part></tp:taxon-name>: <tp:taxon-name><tp:taxon-name-part taxon-name-part-type="family">Xystodesmidae</tp:taxon-name-part></tp:taxon-name>).</article-title><source>Journal of Natural History</source><volume>30</volume>(<issue>10</issue>): <fpage>1459</fpage>–<lpage>1494</lpage>. <ext-link xlink:href="10.1080/00222939600770831" ext-link-type="doi" xlink:type="simple">https://doi.org/10.1080/00222939600770831</ext-link></mixed-citation></ref></ref-list></tp:taxon-treatment>
