# Supplementary material for: ﻿Review of the millipede genus Xystodesmus (Diplopoda, Polydesmida), with seven new species from the southwestern part of Japan
Source: Zookeys. 2025 Mar 12;1231:191–232. doi: 10.3897/zookeys.1231.141443 (PMC11923595; doi:10.3897/zookeys.1231.141443)
Supplement: XML Treatment for Xystodesmus parvus [file zookeys.1231.141443-treatment6.xml]

<!DOCTYPE tp:taxon-treatment
  PUBLIC "-//TaxonX//DTD Taxonomic Treatment Publishing DTD v0 20100105//EN" "tax-treatment-NSO.dtd">
<tp:taxon-treatment xmlns:tp="http://www.plazi.org/taxpub"><tp:treatment-meta><kwd-group><label>Taxon classification</label><kwd>
              <named-content content-type="kingdom">Animalia</named-content>
            </kwd><kwd>
              <named-content content-type="order">Polydesmida</named-content>
            </kwd><kwd>
              <named-content content-type="family">Xystodesmidae</named-content>
            </kwd></kwd-group><mixed-citation publication-type="journal"><person-group><name><surname>Korsós</surname><given-names>Zoltán</given-names></name><name><surname>Nakamura</surname><given-names>Yasuyuki</given-names></name></person-group><article-title>﻿Review of the millipede genus <italic><tp:taxon-name><tp:taxon-name-part taxon-name-part-type="genus" reg="Xystodesmus">Xystodesmus</tp:taxon-name-part></tp:taxon-name></italic> (<tp:taxon-name><tp:taxon-name-part taxon-name-part-type="class">Diplopoda</tp:taxon-name-part></tp:taxon-name>, <tp:taxon-name><tp:taxon-name-part taxon-name-part-type="order">Polydesmida</tp:taxon-name-part></tp:taxon-name>), with seven new species from the southwestern part of Japan</article-title><source>Zookeys</source><day>12</day><month>03</month><year>2025</year><volume>1231</volume><fpage>191</fpage><lpage>232</lpage><pub-id pub-id-type="doi">10.3897/zookeys.1231.141443</pub-id></mixed-citation></tp:treatment-meta><tp:nomenclature><label>﻿</label><tp:taxon-name>
            <object-id xmlns:xlink="http://www.w3.org/1999/xlink" content-type="arpha" xlink:type="simple">8760936E-FEE4-5BE0-B394-378280168056</object-id>
            <tp:taxon-name-part taxon-name-part-type="genus" reg="Xystodesmus">Xystodesmus</tp:taxon-name-part>
            <tp:taxon-name-part taxon-name-part-type="species" reg="parvus">parvus</tp:taxon-name-part>
            <object-id xmlns:xlink="http://www.w3.org/1999/xlink" content-type="zoobank" xlink:type="simple">https://zoobank.org/3BE0CB3D-3C8A-41B4-9C7F-871361BF3C2B</object-id>
          </tp:taxon-name><tp:taxon-status xmlns:xlink="http://www.w3.org/1999/xlink" xlink:type="simple">sp. nov.</tp:taxon-status><xref ref-type="fig" rid="F6">Figs 6A–E</xref><xref ref-type="fig" rid="F16">, 16D</xref></tp:nomenclature><tp:treatment-sec sec-type="type material" id="SECID0EPQBG"><title>Type material.</title><p><bold><italic>Holotype</italic></bold>: • male, Japan, Central Ryukyus, Kagoshima Pref., Amami Group, Okinoerabu-jima Isl., Oyama botanical garden, <named-content xmlns:xlink="http://www.w3.org/1999/xlink" content-type="dwc:verbatimCoordinates" xlink:type="simple"><named-content content-type="geo-json" specific-use="{&#34;type&#34;:&#34;Point&#34;,&#34;coordinates&#34;:[128.566667,27.365667]}" id="NCID0E4QBG" xlink:type="simple">27°21'56.4"N, 128°34'00.0"E</named-content></named-content>, 240 m a.s.l., 13 June 2010, leg. Z. Korsós and Y. Nakamura (<named-content xmlns:xlink="http://www.w3.org/1999/xlink" content-type="dwc:institutional_code" xlink:title="National Museum of Nature and Science, Tokyo" xlink:href="http://grbio.org/institution/national-science-museum-natural-history" xlink:type="simple">NSMT</named-content>-My 542). <bold><italic>Paratypes</italic></bold>: • 4 females (<named-content xmlns:xlink="http://www.w3.org/1999/xlink" content-type="dwc:institutional_code" xlink:title="National Museum of Nature and Science, Tokyo" xlink:href="http://grbio.org/institution/national-science-museum-natural-history" xlink:type="simple">NSMT</named-content>-My 543), 1 male (<named-content xmlns:xlink="http://www.w3.org/1999/xlink" content-type="dwc:institutional_code" xlink:title="Museum of the University of the Ryukyus, Okinawa" xlink:href="http://grbio.org/institution/university-ryukyus" xlink:type="simple">RUMF</named-content>-ZD-00941), 3 females (<named-content xmlns:xlink="http://www.w3.org/1999/xlink" content-type="dwc:institutional_code" xlink:title="Museum of the University of the Ryukyus, Okinawa" xlink:href="http://grbio.org/institution/university-ryukyus" xlink:type="simple">RUMF</named-content>-ZD-00942), same locality and date as holotype.</p></tp:treatment-sec><tp:treatment-sec sec-type="diagnosis" id="SECID0EZRBG"><title>Diagnosis.</title><p>Differs from its congeners by the small body size (length under 23 mm), and by the male gonopods lacking coxal apophysis and having two simple branches (prefemoral process and acropodite) subequal in length and bent parallel together. The closest species is the similarly small <italic><tp:taxon-name><tp:taxon-name-part taxon-name-part-type="genus" reg="Xystodesmus">X.</tp:taxon-name-part><tp:taxon-name-part taxon-name-part-type="species" reg="sesokoensis">sesokoensis</tp:taxon-name-part></tp:taxon-name></italic> sp. nov., but its prefemoral process has two small branches at tip, and its acropodite is longer, the end is thicker with a small tooth.</p></tp:treatment-sec><tp:treatment-sec sec-type="description" id="SECID0EKSBG"><title>Description.</title><p>Length 19–22 mm, midbody width with paraterga 4.1–4.2 mm, midbody metatergal length 0.9–1.1 mm, collum width 3.1–3.2 mm, median collum length 1.3–1.4 mm. Body sides between segments 5–15 subparallel.</p><p>Head smooth, with two frontal setae, epicranial suture distinct. Antennal articles slightly clavate, first article sub-globose, articles 2–6 subequal in length, article 7 small, as long as wide.</p><p>Collum in dorsal view oval, edges rounded, with well-developed anterior ridge, laterally even stronger like paranotum, corners rounded. Pro- and metaterga completely smooth, transverse depression in metaterga short but noticeable. Anterio-lateral edge of paranota rounded, posterio-lateral corner of segments 2 and 3 rounded, lacking projection; on 4 with small projection, from 5 increasingly pointed, triangular, sublateral excavations on posterior margin becoming stronger. Lateral sides of paranota straight, outline of segments clearly delimited. Pore formula normal, pores in lateral central position on narrow paranota.</p><p>Segments 16–19 gradually tapering, posterior corners becoming obtuse, sublateral excavations disappearing. Epiproct in dorsal view triangular, in lateral view slightly curved ventrad, with 4+4 large setae on tubercles on lateral sides, projection with 2+2 apical setae; paraprocts smooth, with two pairs of setae, upper ones on margin, lower ones on side; hypoproct semicircular with two setae on small tubercles.</p><p>Bases of midbody leg pairs well separated (by 1.2 mm in male, 1.6–1.8 mm in females), sterna smooth and wide, pro- and metasterna fused. Coxa short, rectangular; prefemur ~ 2× as long as wide, with well-developed ventral spine; femur 1.5× longer than prefemur, incrassate; postfemur small, sub-globose, tibia slender, approximately same length as postfemur, tarsus 2× as long as tibia, slender, tapering towards small, curved claw.</p><p>Colour of living specimens (Fig. <xref ref-type="fig" rid="F16">16D</xref>) pale brown, collum, segments 2, 18, 19, and epiproct darker, all metaterga with dark posterior margin. Underside of head, antennae, legs, and whole ventral side pale white. Sides of collum and all paranota (except segment 19) with faint, pinkish-orangish spots.</p><p><bold>Male sexual characters</bold>. Second leg pair with small coxal processes provided with three or four strong setae (Fig. <xref ref-type="fig" rid="F6">6D</xref>), sterna of segments 4–6 and further legs without any modifications. Gonopods (Fig. <xref ref-type="fig" rid="F6">6A–C</xref>): Coxa stout, ~ 1.2× longer than wide, coxal apophysis completely lacking, apophyseal macroseta (<italic>ms</italic>) relatively small. Prefemur short, stout, parallel-sided, densely setose on ventral side, with a few setae on dorsal side; prefemoral process (<italic>pfp</italic>) slender, shorter than acropodite, bent ventrad and ending in a long, pointed tip; acropodite (<italic>a</italic>) slightly broader and longer, bending subparallel to prefemoral process, gradually tapering towards somewhat broader, leaf-like tip (<italic>t</italic>) (Fig. <xref ref-type="fig" rid="F6">6B</xref>). Prostatic groove runs along mesal side of acropodite.</p><fig id="F6" position="float" orientation="portrait"><object-id xmlns:xlink="http://www.w3.org/1999/xlink" content-type="doi" xlink:type="simple">10.3897/zookeys.1231.141443.figure6</object-id><object-id xmlns:xlink="http://www.w3.org/1999/xlink" content-type="arpha" xlink:type="simple">4901B838-A60E-5AF9-8E1E-EE520EABAD58</object-id><label>Figure 6.</label><caption><p><italic><tp:taxon-name><tp:taxon-name-part taxon-name-part-type="genus" reg="Xystodesmus">Xystodesmus</tp:taxon-name-part><tp:taxon-name-part taxon-name-part-type="species" reg="parvus">parvus</tp:taxon-name-part></tp:taxon-name></italic> sp. nov., paratypes from Okinoerabu-jima Island, Kagoshima Pref. <bold>A–C</bold> right gonopod of male paratype, lateral, mesal, and ventral (<bold>B</bold>, telopodite only) views, respectively <bold>D</bold> 2<sup>nd</sup> leg pair (from femur omitted) of male paratype, anterior view <bold>E</bold> left cyphopod of female paratype (receptaculum omitted), anterior view. Abbreviations: a = acropodite, ms = macroseta, op = operculum, pfp = prefemoral process, t = tip of acropodite, v = valve. Scale bars: 0.5 mm.</p></caption><graphic xmlns:xlink="http://www.w3.org/1999/xlink" xlink:href="zookeys-1231-191_article-141443__-g006.jpg" position="float" orientation="portrait" xlink:type="simple" id="oo_1278917.jpg"><uri content-type="original_file" xlink:type="simple">https://binary.pensoft.net/fig/1278917</uri></graphic></fig><p><bold>Female sexual characters</bold>. Cyphopods (Fig. <xref ref-type="fig" rid="F6">6E</xref>) situated in deep, joint aperture behind leg pair 2, loosely encapsulated in vulval sacs, well separated from each other. Receptacula (not shown in figure) on both anterior and posterior side, setose only along margins, with pointed mesal tips; operculum (<italic>op</italic>) elongated with three strong setae; bursal valves (<italic>v</italic>) hidden between high receptacula, with short setae only.</p></tp:treatment-sec><tp:treatment-sec sec-type="remarks" id="SECID0E6UBG"><title>Remarks.</title><p>The new species was found in a protected botanical garden on the top of the central hill on the 93 km<sup>2</sup> Okinoerabu-jima Island. The vegetation cover is subtropical broad-leaved evergreen forest, and the specimens were collected in the deep, humid, top-soil litter layer. No sympatric species of millipede were found.</p></tp:treatment-sec><tp:treatment-sec sec-type="etymology" id="SECID0EHVBG"><title>Etymology.</title><p>Named after its small size (<italic>parvus</italic>, in Latin). Adjective, masculine.</p></tp:treatment-sec><tp:treatment-sec><!--Section generated to contain objects referenced in tp:taxon-treatment.--><fig id="F16" position="float" orientation="portrait"><object-id xmlns:xlink="http://www.w3.org/1999/xlink" content-type="doi" xlink:type="simple">10.3897/zookeys.1231.141443.figure16</object-id><object-id xmlns:xlink="http://www.w3.org/1999/xlink" content-type="arpha" xlink:type="simple">67482367-A6D4-5D4E-AC6F-F971DA2A7760</object-id><label>Figure 16.</label><caption><p>Live habitus of new <italic><tp:taxon-name><tp:taxon-name-part taxon-name-part-type="genus" reg="Xystodesmus">Xystodesmus</tp:taxon-name-part></tp:taxon-name></italic> millipede species <bold>A</bold><italic><tp:taxon-name><tp:taxon-name-part taxon-name-part-type="genus" reg="Xystodesmus">X.</tp:taxon-name-part><tp:taxon-name-part taxon-name-part-type="species" reg="fasciatus">fasciatus</tp:taxon-name-part></tp:taxon-name></italic> sp. nov., male paratype, Fukiage, Kagoshima Pref. <bold>B</bold><italic><tp:taxon-name><tp:taxon-name-part taxon-name-part-type="genus" reg="Xystodesmus">X.</tp:taxon-name-part><tp:taxon-name-part taxon-name-part-type="species" reg="keramae">keramae</tp:taxon-name-part></tp:taxon-name></italic> sp. nov., male paratype, Aka-jima Isl., Okinawa Pref. <bold>C</bold><italic><tp:taxon-name><tp:taxon-name-part taxon-name-part-type="genus" reg="Xystodesmus">X.</tp:taxon-name-part><tp:taxon-name-part taxon-name-part-type="species" reg="kumeensis">kumeensis</tp:taxon-name-part></tp:taxon-name></italic> sp. nov., male paratype, Kume-jima Isl., Okinawa Pref. <bold>D</bold><italic><tp:taxon-name><tp:taxon-name-part taxon-name-part-type="genus" reg="Xystodesmus">X.</tp:taxon-name-part><tp:taxon-name-part taxon-name-part-type="species" reg="parvus">parvus</tp:taxon-name-part></tp:taxon-name></italic> sp. nov., male paratype, Okinoerabu-jima Isl., Kagoshima Pref. <bold>E</bold><italic><tp:taxon-name><tp:taxon-name-part taxon-name-part-type="genus" reg="Xystodesmus">X.</tp:taxon-name-part><tp:taxon-name-part taxon-name-part-type="species" reg="rebekae">rebekae</tp:taxon-name-part></tp:taxon-name></italic> sp. nov., male paratype, Mt. Yae-dake, Okinawa-jima Isl., Okinawa Pref. <bold>F</bold><italic><tp:taxon-name><tp:taxon-name-part taxon-name-part-type="genus" reg="Xystodesmus">X.</tp:taxon-name-part><tp:taxon-name-part taxon-name-part-type="species" reg="sesokoensis">sesokoensis</tp:taxon-name-part></tp:taxon-name></italic> sp. nov., male holotype, Sesoko-jima Isl., Okinawa Pref. <bold>G</bold> unidentified female, Tokashiki-jima Isl., Okinawa Pref. <bold>H</bold> unidentified female, Tokuno-shima Isl., Kagoshima Pref. Not to scale.</p></caption><graphic xmlns:xlink="http://www.w3.org/1999/xlink" xlink:href="zookeys-1231-191_article-141443__-g016.jpg" position="float" orientation="portrait" xlink:type="simple" id="oo_1278927.jpg"><uri content-type="original_file" xlink:type="simple">https://binary.pensoft.net/fig/1278927</uri></graphic></fig></tp:treatment-sec></tp:taxon-treatment>
