# Supplementary material for: ﻿Review of the millipede genus Xystodesmus (Diplopoda, Polydesmida), with seven new species from the southwestern part of Japan
Source: Zookeys. 2025 Mar 12;1231:191–232. doi: 10.3897/zookeys.1231.141443 (PMC11923595; doi:10.3897/zookeys.1231.141443)
Supplement: XML Treatment for Xystodesmus sesokoensis [file zookeys.1231.141443-treatment8.xml]

<!DOCTYPE tp:taxon-treatment
  PUBLIC "-//TaxonX//DTD Taxonomic Treatment Publishing DTD v0 20100105//EN" "tax-treatment-NSO.dtd">
<tp:taxon-treatment xmlns:tp="http://www.plazi.org/taxpub"><tp:treatment-meta><kwd-group><label>Taxon classification</label><kwd>
              <named-content content-type="kingdom">Animalia</named-content>
            </kwd><kwd>
              <named-content content-type="order">Polydesmida</named-content>
            </kwd><kwd>
              <named-content content-type="family">Xystodesmidae</named-content>
            </kwd></kwd-group><mixed-citation publication-type="journal"><person-group><name><surname>Korsós</surname><given-names>Zoltán</given-names></name><name><surname>Nakamura</surname><given-names>Yasuyuki</given-names></name></person-group><article-title>﻿Review of the millipede genus <italic><tp:taxon-name><tp:taxon-name-part taxon-name-part-type="genus" reg="Xystodesmus">Xystodesmus</tp:taxon-name-part></tp:taxon-name></italic> (<tp:taxon-name><tp:taxon-name-part taxon-name-part-type="class">Diplopoda</tp:taxon-name-part></tp:taxon-name>, <tp:taxon-name><tp:taxon-name-part taxon-name-part-type="order">Polydesmida</tp:taxon-name-part></tp:taxon-name>), with seven new species from the southwestern part of Japan</article-title><source>Zookeys</source><day>12</day><month>03</month><year>2025</year><volume>1231</volume><fpage>191</fpage><lpage>232</lpage><pub-id pub-id-type="doi">10.3897/zookeys.1231.141443</pub-id></mixed-citation></tp:treatment-meta><tp:nomenclature><label>﻿</label><tp:taxon-name>
            <object-id xmlns:xlink="http://www.w3.org/1999/xlink" content-type="arpha" xlink:type="simple">DDE6D293-4743-517D-BE06-0AFBE56CDCCF</object-id>
            <tp:taxon-name-part taxon-name-part-type="genus" reg="Xystodesmus">Xystodesmus</tp:taxon-name-part>
            <tp:taxon-name-part taxon-name-part-type="species" reg="sesokoensis">sesokoensis</tp:taxon-name-part>
            <object-id xmlns:xlink="http://www.w3.org/1999/xlink" content-type="zoobank" xlink:type="simple">https://zoobank.org/4777B6CE-6F41-4F35-B67F-B2ABF3922444</object-id>
          </tp:taxon-name><tp:taxon-status xmlns:xlink="http://www.w3.org/1999/xlink" xlink:type="simple">sp. nov.</tp:taxon-status><xref ref-type="fig" rid="F8">Figs 8A–C</xref><xref ref-type="fig" rid="F16">, 16F</xref></tp:nomenclature><tp:treatment-sec sec-type="type material" id="SECID0EDAAI"><title>Type material.</title><p><bold><italic>Holotype</italic></bold>: • male, Japan, Central Ryukyus, Okinawa Pref., Okinawa Group, Sesoko-jima Isl., Ominebaru, <named-content xmlns:xlink="http://www.w3.org/1999/xlink" content-type="dwc:verbatimCoordinates" xlink:type="simple"><named-content content-type="geo-json" specific-use="{&#34;type&#34;:&#34;Point&#34;,&#34;coordinates&#34;:[127.867972,26.643528]}" id="NCID0ERAAI" xlink:type="simple">26°38'36.7"N, 127°52'4.7"E</named-content></named-content>, 11 March 2012, leg. Z. Korsós and K. Watanabe (<named-content xmlns:xlink="http://www.w3.org/1999/xlink" content-type="dwc:institutional_code" xlink:title="National Museum of Nature and Science, Tokyo" xlink:href="http://grbio.org/institution/national-science-museum-natural-history" xlink:type="simple">NSMT</named-content>-My 546). <bold><italic>Paratypes</italic></bold>: • 1 male and 1 juvenile, same locality and date as holotype (<named-content xmlns:xlink="http://www.w3.org/1999/xlink" content-type="dwc:institutional_code" xlink:title="Hungarian Natural History Museum, Budapest" xlink:href="http://grbio.org/institution/hungarian-natural-history-museum-termeszettudomanyi-muzeum" xlink:type="simple">HNHM</named-content> diplo-04546).</p></tp:treatment-sec><tp:treatment-sec sec-type="diagnosis" id="SECID0EDBAI"><title>Diagnosis.</title><p>A small-sized <italic><tp:taxon-name><tp:taxon-name-part taxon-name-part-type="genus" reg="Xystodesmus">Xystodesmus</tp:taxon-name-part></tp:taxon-name></italic>, with typical colour pattern, pale brown with orange paranotal spots. In its adult size, the most similar species is <italic><tp:taxon-name><tp:taxon-name-part taxon-name-part-type="genus" reg="Xystodesmus">X.</tp:taxon-name-part><tp:taxon-name-part taxon-name-part-type="species" reg="parvus">parvus</tp:taxon-name-part></tp:taxon-name></italic> sp. nov. that has two simple branches whereas <italic><tp:taxon-name><tp:taxon-name-part taxon-name-part-type="genus" reg="Xystodesmus">X.</tp:taxon-name-part><tp:taxon-name-part taxon-name-part-type="species" reg="sesokoensis">sesokoensis</tp:taxon-name-part></tp:taxon-name></italic> sp. nov. has a prefemoral process with two small branches at tip, and a long, bending acropodite with a thickened end and a small tooth. Gonopods are somewhat similar to those of <italic><tp:taxon-name><tp:taxon-name-part taxon-name-part-type="genus" reg="Xystodesmus">X.</tp:taxon-name-part><tp:taxon-name-part taxon-name-part-type="species" reg="fasciatus">fasciatus</tp:taxon-name-part></tp:taxon-name></italic> sp. nov. but are larger, with a strong coxal apophysis, and its prefemoral process is much wider.</p></tp:treatment-sec><tp:treatment-sec sec-type="description" id="SECID0ERCAI"><title>Description.</title><p>Total body length 19–20 mm, midbody paratergal width 3.7 mm, length 0.8 mm, collum width 2.9–3.0 mm, length 1.3 mm. Body sides between segments 5–15 subparallel.</p><p>Head smooth, with two frontal setae, epicranial suture distinct. Antennal articles slightly clavate, first article sub-globose, articles 2–6 subequal in length, article 7 small, as long as wide.</p><p>Collum in dorsal view oval, edges rounded, with small anterior ridge, corners rounded. Pro- and metaterga completely smooth, transverse depression not visible. Segments 2 and 3 rectangular, both anterio- and posterio-lateral edge of paranota rounded, lacking projection; small projection starts on segment 4, then from 5 increasingly pointed, triangular, sublateral excavations on posterior margin becoming stronger. Lateral sides of paranota straight, outline of segments clearly delimited. Pore formula normal, pores in lateral central position on narrow paranota.</p><p>Segments 16–19 gradually tapering, posterior corners becoming obtuse, sublateral excavations disappear. Epiproct in dorsal view triangular, blunt, in lateral view slightly curved ventrad, with 4+4 large setae on tubercles on lateral sides, projection with 2+2 apical setae; paraprocts smooth, with two pairs of setae, upper ones on margin, lower ones on side; hypoproct semicircular with two setae on small tubercles.</p><p>Bases of midbody leg pairs weakly separated, sterna smooth and wide, pro- and metasterna fused. Coxa short, rectangular; prefemur ~ 2× as long as wide, with well-developed ventral spine; femur 1.5× longer than prefemur, incrassate; postfemur small, sub-globose; tibia slender, approximately same length as postfemur, tarsus 2× as long as tibia, slender, tapering towards small, curved claw.</p><p>Colour of living specimens (Fig. <xref ref-type="fig" rid="F16">16F</xref>) uniformly yellowish brown, only epiproct darker. Head, antennae, legs, and whole ventral side pale yellowish-greyish. Sides of collum and all paranota (except segment 19) with strong, pinkish-orangish spots.</p><p><bold>Male characters</bold>. Second leg pair with small coxal processes provided with three or four strong setae (as in <italic><tp:taxon-name><tp:taxon-name-part taxon-name-part-type="genus" reg="Xystodesmus">X.</tp:taxon-name-part><tp:taxon-name-part taxon-name-part-type="species" reg="parvus">parvus</tp:taxon-name-part></tp:taxon-name></italic> sp. nov., Fig. <xref ref-type="fig" rid="F6">6D</xref>), sterna and coxae of further legs without any modifications. Gonopods (Fig. <xref ref-type="fig" rid="F8">8A–C</xref>): Coxa stout, sub-globose, approximately as long as wide, instead of coxal apophysis only a small bump, with strong apophyseal macroseta (<italic>ms</italic>) above. Prefemur short, rectangular, densely setose on ventral side, with a few setae on dorsal side; prefemoral process (<italic>pfp</italic>) slender, shorter than acropodite, bent ventrad and ending in two small projections; acropodite (<italic>a</italic>) slightly broader, longer, only slightly bending subparallel to prefemoral process, gradually thickening towards tip, ending in two small projections: one broader, leaf-like, strongly curved ventrad, the other one like a small tooth (<italic>t</italic>) (Fig. <xref ref-type="fig" rid="F8">8C</xref>). Prostatic groove runs along medio-ventral side of acropodite.</p><fig id="F8" position="float" orientation="portrait"><object-id xmlns:xlink="http://www.w3.org/1999/xlink" content-type="doi" xlink:type="simple">10.3897/zookeys.1231.141443.figure8</object-id><object-id xmlns:xlink="http://www.w3.org/1999/xlink" content-type="arpha" xlink:type="simple">D972769A-5781-5093-B3DB-1069CC876B72</object-id><label>Figure 8.</label><caption><p><italic><tp:taxon-name><tp:taxon-name-part taxon-name-part-type="genus" reg="Xystodesmus">Xystodesmus</tp:taxon-name-part><tp:taxon-name-part taxon-name-part-type="species" reg="sesokoensis">sesokoensis</tp:taxon-name-part></tp:taxon-name></italic> sp. nov., left gonopod of male paratype from Sesoko-jima Isl., Okinawa Pref. <bold>A</bold> lateral view <bold>B</bold> mesal view <bold>C</bold> Tip of telopodite, ventral view. Abbreviations: a = acropodite, ca = coxal apophysis, ms = macroseta, pfp = prefemoral process, t = tooth. Scale bar: 0.5 mm.</p></caption><graphic xmlns:xlink="http://www.w3.org/1999/xlink" xlink:href="zookeys-1231-191_article-141443__-g008.jpg" position="float" orientation="portrait" xlink:type="simple" id="oo_1278919.jpg"><uri content-type="original_file" xlink:type="simple">https://binary.pensoft.net/fig/1278919</uri></graphic></fig><p>Female unknown.</p></tp:treatment-sec><tp:treatment-sec sec-type="remarks" id="SECID0ECFAI"><title>Remarks.</title><p>Sesoko-jima is a small island (area less than 3 km<sup>2</sup>) very close to Okinawa-jima Isl., and it is somewhat surprising that it holds an endemic species of millipede. The species seems to be restricted to a small forest on the island.</p></tp:treatment-sec><tp:treatment-sec sec-type="etymology" id="SECID0EKFAI"><title>Etymology.</title><p>Named after the type locality, Sesoko-jima Island, connected by bridge to the island of Okinawa-jima Isl.. Adjective, masculine.</p></tp:treatment-sec><tp:treatment-sec><!--Section generated to contain objects referenced in tp:taxon-treatment.--><fig id="F16" position="float" orientation="portrait"><object-id xmlns:xlink="http://www.w3.org/1999/xlink" content-type="doi" xlink:type="simple">10.3897/zookeys.1231.141443.figure16</object-id><object-id xmlns:xlink="http://www.w3.org/1999/xlink" content-type="arpha" xlink:type="simple">67482367-A6D4-5D4E-AC6F-F971DA2A7760</object-id><label>Figure 16.</label><caption><p>Live habitus of new <italic><tp:taxon-name><tp:taxon-name-part taxon-name-part-type="genus" reg="Xystodesmus">Xystodesmus</tp:taxon-name-part></tp:taxon-name></italic> millipede species <bold>A</bold><italic><tp:taxon-name><tp:taxon-name-part taxon-name-part-type="genus" reg="Xystodesmus">X.</tp:taxon-name-part><tp:taxon-name-part taxon-name-part-type="species" reg="fasciatus">fasciatus</tp:taxon-name-part></tp:taxon-name></italic> sp. nov., male paratype, Fukiage, Kagoshima Pref. <bold>B</bold><italic><tp:taxon-name><tp:taxon-name-part taxon-name-part-type="genus" reg="Xystodesmus">X.</tp:taxon-name-part><tp:taxon-name-part taxon-name-part-type="species" reg="keramae">keramae</tp:taxon-name-part></tp:taxon-name></italic> sp. nov., male paratype, Aka-jima Isl., Okinawa Pref. <bold>C</bold><italic><tp:taxon-name><tp:taxon-name-part taxon-name-part-type="genus" reg="Xystodesmus">X.</tp:taxon-name-part><tp:taxon-name-part taxon-name-part-type="species" reg="kumeensis">kumeensis</tp:taxon-name-part></tp:taxon-name></italic> sp. nov., male paratype, Kume-jima Isl., Okinawa Pref. <bold>D</bold><italic><tp:taxon-name><tp:taxon-name-part taxon-name-part-type="genus" reg="Xystodesmus">X.</tp:taxon-name-part><tp:taxon-name-part taxon-name-part-type="species" reg="parvus">parvus</tp:taxon-name-part></tp:taxon-name></italic> sp. nov., male paratype, Okinoerabu-jima Isl., Kagoshima Pref. <bold>E</bold><italic><tp:taxon-name><tp:taxon-name-part taxon-name-part-type="genus" reg="Xystodesmus">X.</tp:taxon-name-part><tp:taxon-name-part taxon-name-part-type="species" reg="rebekae">rebekae</tp:taxon-name-part></tp:taxon-name></italic> sp. nov., male paratype, Mt. Yae-dake, Okinawa-jima Isl., Okinawa Pref. <bold>F</bold><italic><tp:taxon-name><tp:taxon-name-part taxon-name-part-type="genus" reg="Xystodesmus">X.</tp:taxon-name-part><tp:taxon-name-part taxon-name-part-type="species" reg="sesokoensis">sesokoensis</tp:taxon-name-part></tp:taxon-name></italic> sp. nov., male holotype, Sesoko-jima Isl., Okinawa Pref. <bold>G</bold> unidentified female, Tokashiki-jima Isl., Okinawa Pref. <bold>H</bold> unidentified female, Tokuno-shima Isl., Kagoshima Pref. Not to scale.</p></caption><graphic xmlns:xlink="http://www.w3.org/1999/xlink" xlink:href="zookeys-1231-191_article-141443__-g016.jpg" position="float" orientation="portrait" xlink:type="simple" id="oo_1278927.jpg"><uri content-type="original_file" xlink:type="simple">https://binary.pensoft.net/fig/1278927</uri></graphic></fig><fig id="F6" position="float" orientation="portrait"><object-id xmlns:xlink="http://www.w3.org/1999/xlink" content-type="doi" xlink:type="simple">10.3897/zookeys.1231.141443.figure6</object-id><object-id xmlns:xlink="http://www.w3.org/1999/xlink" content-type="arpha" xlink:type="simple">4901B838-A60E-5AF9-8E1E-EE520EABAD58</object-id><label>Figure 6.</label><caption><p><italic><tp:taxon-name><tp:taxon-name-part taxon-name-part-type="genus" reg="Xystodesmus">Xystodesmus</tp:taxon-name-part><tp:taxon-name-part taxon-name-part-type="species" reg="parvus">parvus</tp:taxon-name-part></tp:taxon-name></italic> sp. nov., paratypes from Okinoerabu-jima Island, Kagoshima Pref. <bold>A–C</bold> right gonopod of male paratype, lateral, mesal, and ventral (<bold>B</bold>, telopodite only) views, respectively <bold>D</bold> 2<sup>nd</sup> leg pair (from femur omitted) of male paratype, anterior view <bold>E</bold> left cyphopod of female paratype (receptaculum omitted), anterior view. Abbreviations: a = acropodite, ms = macroseta, op = operculum, pfp = prefemoral process, t = tip of acropodite, v = valve. Scale bars: 0.5 mm.</p></caption><graphic xmlns:xlink="http://www.w3.org/1999/xlink" xlink:href="zookeys-1231-191_article-141443__-g006.jpg" position="float" orientation="portrait" xlink:type="simple" id="oo_1278917.jpg"><uri content-type="original_file" xlink:type="simple">https://binary.pensoft.net/fig/1278917</uri></graphic></fig></tp:treatment-sec></tp:taxon-treatment>
