# Supplementary material for: ﻿Review of the millipede genus Xystodesmus (Diplopoda, Polydesmida), with seven new species from the southwestern part of Japan
Source: Zookeys. 2025 Mar 12;1231:191–232. doi: 10.3897/zookeys.1231.141443 (PMC11923595; doi:10.3897/zookeys.1231.141443)
Supplement: XML Treatment for Xystodesmus variatus [file zookeys.1231.141443-treatment9.xml]

<!DOCTYPE tp:taxon-treatment
  PUBLIC "-//TaxonX//DTD Taxonomic Treatment Publishing DTD v0 20100105//EN" "tax-treatment-NSO.dtd">
<tp:taxon-treatment xmlns:tp="http://www.plazi.org/taxpub"><tp:treatment-meta><kwd-group><label>Taxon classification</label><kwd>
              <named-content content-type="kingdom">Animalia</named-content>
            </kwd><kwd>
              <named-content content-type="order">Polydesmida</named-content>
            </kwd><kwd>
              <named-content content-type="family">Xystodesmidae</named-content>
            </kwd></kwd-group><mixed-citation publication-type="journal"><person-group><name><surname>Korsós</surname><given-names>Zoltán</given-names></name><name><surname>Nakamura</surname><given-names>Yasuyuki</given-names></name></person-group><article-title>﻿Review of the millipede genus <italic><tp:taxon-name><tp:taxon-name-part taxon-name-part-type="genus" reg="Xystodesmus">Xystodesmus</tp:taxon-name-part></tp:taxon-name></italic> (<tp:taxon-name><tp:taxon-name-part taxon-name-part-type="class">Diplopoda</tp:taxon-name-part></tp:taxon-name>, <tp:taxon-name><tp:taxon-name-part taxon-name-part-type="order">Polydesmida</tp:taxon-name-part></tp:taxon-name>), with seven new species from the southwestern part of Japan</article-title><source>Zookeys</source><day>12</day><month>03</month><year>2025</year><volume>1231</volume><fpage>191</fpage><lpage>232</lpage><pub-id pub-id-type="doi">10.3897/zookeys.1231.141443</pub-id></mixed-citation></tp:treatment-meta><tp:nomenclature><label>﻿</label><tp:taxon-name>
            <object-id xmlns:xlink="http://www.w3.org/1999/xlink" content-type="arpha" xlink:type="simple">4FA8A5A4-8595-5041-AFBA-574743ECDD69</object-id>
            <tp:taxon-name-part taxon-name-part-type="genus" reg="Xystodesmus">Xystodesmus</tp:taxon-name-part>
            <tp:taxon-name-part taxon-name-part-type="species" reg="variatus">variatus</tp:taxon-name-part>
          </tp:taxon-name><tp:taxon-authority>(Pocock, 1895)</tp:taxon-authority><tp:taxon-status xmlns:xlink="http://www.w3.org/1999/xlink" xlink:type="simple">comb. nov.</tp:taxon-status><xref ref-type="fig" rid="F9">Figs 9A–9</xref><xref ref-type="fig" rid="F4">, 4D</xref><xref ref-type="fig" rid="F17">, 17A, B</xref><tp:nomenclature-citation-list><tp:nomenclature-citation><tp:taxon-name>
                <tp:taxon-name-part taxon-name-part-type="genus" reg="Fontaria">Fontaria</tp:taxon-name-part>
                <tp:taxon-name-part taxon-name-part-type="species" reg="variata">variata</tp:taxon-name-part>
              </tp:taxon-name><comment>Pocock, 1895: 361, figs 15, 15a; “Great Loo-Choo (Holst Coll.)” (= Okinawa)</comment></tp:nomenclature-citation><tp:nomenclature-citation><tp:taxon-name>
                <tp:taxon-name-part taxon-name-part-type="genus" reg="Rhysodesmus">Rhysodesmus</tp:taxon-name-part>
                <tp:taxon-name-part taxon-name-part-type="species" reg="variatus">variatus</tp:taxon-name-part>
              </tp:taxon-name><comment>: <xref ref-type="bibr" rid="B38">Takakuwa 1954</xref>: 62</comment></tp:nomenclature-citation><tp:nomenclature-citation><tp:taxon-name>
                <tp:taxon-name-part taxon-name-part-type="genus" reg="Riukiaria">Riukiaria</tp:taxon-name-part>
                <tp:taxon-name-part taxon-name-part-type="species" reg="variata">variata</tp:taxon-name-part>
              </tp:taxon-name><comment>: <xref ref-type="bibr" rid="B7">Hoffman 1949</xref>: 5; <xref ref-type="bibr" rid="B33">Shinohara 1977</xref>: 118 (listed)</comment></tp:nomenclature-citation><tp:nomenclature-citation><tp:taxon-name>
                <tp:taxon-name-part taxon-name-part-type="genus" reg="Riukiaria">Riukiaria</tp:taxon-name-part>
                <tp:taxon-name-part taxon-name-part-type="species" reg="variata">variata</tp:taxon-name-part>
              </tp:taxon-name><comment>: <xref ref-type="bibr" rid="B40">Tanabe and Shinohara 1996</xref>: 1487 (“species possibly belonging to <tp:taxon-name><tp:taxon-name-part taxon-name-part-type="genus" reg="Xystodesmus">Xystodesmus</tp:taxon-name-part></tp:taxon-name>”)</comment></tp:nomenclature-citation><tp:nomenclature-citation><tp:taxon-name>
                <tp:taxon-name-part taxon-name-part-type="genus" reg="Riukiaria">Riukiaria</tp:taxon-name-part>
                <tp:taxon-name-part taxon-name-part-type="species" reg="variata">variata</tp:taxon-name-part>
              </tp:taxon-name><comment>: <xref ref-type="bibr" rid="B16">Marek et al. 2014</xref>: 78</comment></tp:nomenclature-citation></tp:nomenclature-citation-list></tp:nomenclature><tp:treatment-sec sec-type="type material" id="SECID0E3JAI"><title>Type material examined.</title><p><bold><italic>Holotype</italic></bold> (Fig. <xref ref-type="fig" rid="F9">9D</xref> 39): • male, labeled as: “1892.10.10.51, Gr. Loo-Choo, purchased of H. Seebohm” (<named-content xmlns:xlink="http://www.w3.org/1999/xlink" content-type="dwc:institutional_code" xlink:title="Natural History Museum, London" xlink:href="http://grbio.org/institution/natural-history-museum-london" xlink:type="simple">NHMUK</named-content>).</p></tp:treatment-sec><tp:treatment-sec sec-type="material" id="SECID0EQKAI"><title>Additional material examined.</title><p>• 1 male, Japan, Central Ryukyus, Okinawa Pref., Okinawa-jima Isl., Nakijin-son, Nakijin Village, 30 January 1996, leg. K. Yahata (<named-content xmlns:xlink="http://www.w3.org/1999/xlink" content-type="dwc:institutional_code" xlink:title="National Museum of Nature and Science, Tokyo" xlink:href="http://grbio.org/institution/national-science-museum-natural-history" xlink:type="simple">NSMT</named-content>-My 547); • 2 males, Japan, Central Ryukyus, Okinawa Pref., Okinawa Group, Okinawa-jima Isl., Ogimi Village, limestone hill near Mt. Nekumachiji-dake, <named-content xmlns:xlink="http://www.w3.org/1999/xlink" content-type="dwc:verbatimCoordinates" xlink:type="simple"><named-content content-type="geo-json" specific-use="{&#34;type&#34;:&#34;Point&#34;,&#34;coordinates&#34;:[128.135000,26.683333]}" id="NCID0E5KAI" xlink:type="simple">26°41.0'N, 128°08.1'E</named-content></named-content>, 250 m a.s.l., 24 January 2009, leg. R., P., and Z. Korsós (<named-content xmlns:xlink="http://www.w3.org/1999/xlink" content-type="dwc:institutional_code" xlink:title="Hungarian Natural History Museum, Budapest" xlink:href="http://grbio.org/institution/hungarian-natural-history-museum-termeszettudomanyi-muzeum" xlink:type="simple">HNHM</named-content> diplo-04547); • 1 male, 4 females, Japan, Central Ryukyus, Okinawa Pref., Okinawa Group, Kouri-jima Isl., limestone hill, <named-content xmlns:xlink="http://www.w3.org/1999/xlink" content-type="dwc:verbatimCoordinates" xlink:type="simple"><named-content content-type="geo-json" specific-use="{&#34;type&#34;:&#34;Point&#34;,&#34;coordinates&#34;:[128.010694,26.702389]}" id="NCID0ELLAI" xlink:type="simple">26°42'08.6"N, 128°00'38.5"E</named-content></named-content>, 40 m a.s.l., 30 January 2010, leg. R., P., and Z. Korsós (<named-content xmlns:xlink="http://www.w3.org/1999/xlink" content-type="dwc:institutional_code" xlink:title="Museum of the University of the Ryukyus, Okinawa" xlink:href="http://grbio.org/institution/university-ryukyus" xlink:type="simple">RUMF</named-content>-ZD-00937); • 2 males, 3 females, Japan, Central Ryukyus, Okinawa Pref., Okinawa Group, Kouri-jima Isl., limestone hill, <named-content xmlns:xlink="http://www.w3.org/1999/xlink" content-type="dwc:verbatimCoordinates" xlink:type="simple"><named-content content-type="geo-json" specific-use="{&#34;type&#34;:&#34;Point&#34;,&#34;coordinates&#34;:[128.010694,26.702389]}" id="NCID0EYLAI" xlink:type="simple">26°42'08.6"N, 128°00'38.5"E</named-content></named-content>, 50 m a.s.l., 18 April 2010, leg. Z. Korsós (1 female <named-content xmlns:xlink="http://www.w3.org/1999/xlink" content-type="dwc:institutional_code" xlink:title="Hungarian Natural History Museum, Budapest" xlink:href="http://grbio.org/institution/hungarian-natural-history-museum-termeszettudomanyi-muzeum" xlink:type="simple">HNHM</named-content> diplo-04548; 1 male, 1 female <named-content xmlns:xlink="http://www.w3.org/1999/xlink" content-type="dwc:institutional_code" xlink:title="Virginia Museum of Natural History, Martinsville, USA" xlink:href="http://grbio.org/institution/virginia-museum-natural-history" xlink:type="simple">VMNH</named-content>; 1 male, 1 female <named-content xmlns:xlink="http://www.w3.org/1999/xlink" content-type="dwc:institutional_code" xlink:title="Natural History Museum of Denmark, Copenhagen" xlink:href="http://grbio.org/institution/zoological-museum-university-copenhagen" xlink:type="simple">NHMD</named-content> 1184734).</p></tp:treatment-sec><tp:treatment-sec sec-type="diagnosis" id="SECID0EMMAI"><title>Diagnosis.</title><p>Small <italic><tp:taxon-name><tp:taxon-name-part taxon-name-part-type="genus" reg="Xystodesmus">Xystodesmus</tp:taxon-name-part></tp:taxon-name></italic> with typical colour pattern still visible on preserved specimens, metaterga darker, proterga and paranota paler. Gonopod has only two branches, similar to <italic><tp:taxon-name><tp:taxon-name-part taxon-name-part-type="genus" reg="Xystodesmus">X.</tp:taxon-name-part><tp:taxon-name-part taxon-name-part-type="species" reg="parvus">parvus</tp:taxon-name-part></tp:taxon-name></italic> sp. nov. and <italic><tp:taxon-name><tp:taxon-name-part taxon-name-part-type="genus" reg="Xystodesmus">X.</tp:taxon-name-part><tp:taxon-name-part taxon-name-part-type="species" reg="rebekae">rebekae</tp:taxon-name-part></tp:taxon-name></italic> sp. nov., but <italic><tp:taxon-name><tp:taxon-name-part taxon-name-part-type="genus" reg="Xystodesmus">X.</tp:taxon-name-part><tp:taxon-name-part taxon-name-part-type="species" reg="parvus">parvus</tp:taxon-name-part></tp:taxon-name></italic> sp. nov. is much smaller, and in <italic><tp:taxon-name><tp:taxon-name-part taxon-name-part-type="genus" reg="Xystodesmus">X.</tp:taxon-name-part><tp:taxon-name-part taxon-name-part-type="species" reg="rebekae">rebekae</tp:taxon-name-part></tp:taxon-name></italic> sp. nov. both prefemoral process and acropodite are slender and straight, whereas in <italic><tp:taxon-name><tp:taxon-name-part taxon-name-part-type="genus" reg="Xystodesmus">X.</tp:taxon-name-part><tp:taxon-name-part taxon-name-part-type="species" reg="variatus">variatus</tp:taxon-name-part></tp:taxon-name></italic> comb. nov. they are strongly pointed and sickle-shaped in mesal view.</p></tp:treatment-sec><tp:treatment-sec sec-type="description" id="SECID0EQOAI"><title>Description.</title><p>Measurements: length 29 mm, midbody segment width: 6.2 mm, metatergal length 2 mm; collum width 4.7 mm, median collum length 2.2 mm. Measurements of new material: length 24–29 mm, midbody segment width: 5.4–6.0 mm, metatergal length 1.2–1.4 mm; collum width 4.2–4.7 mm, median collum length 1.6–1.9 mm. Body sides between segments 5–15 parallel.</p><p>Head smooth, epicranial suture distinct. Antennal articles slightly clavate, first article sub-globose, articles 2–6 subequal in length, article 7 as long as wide.</p><p>Pro- and metaterga smooth, transverse depression on metaterga hardly noticeable. Collum in dorsal view elongated sub-hexagonal, with weak marginal ridges all around, lateral corners directed posterio-ventrad, weakly pointed, posterior margin wavy. Anterior edges of all paranota rounded, posterio-lateral corners increasingly pointed caudad, from segment 5 onwards with a concave posterior excision. Lateral sides of paranota arched, those bearing pores depressed, pore formula normal.</p><p>Segments 15–19 gradually tapering, caudal corners becoming more pointed. Epiproct protruding, in lateral view slightly curved, slender, with 2+2 apical and 4+4 lateral setae all on strong tubercles; paraprocts smooth, with two pairs of setae, upper ones on margins, lower ones on sides; hypoproct semicircular with 1+1 setae on small tubercles.</p><p>Bases of midbody leg pairs well separated (by 1.0–1.2 mm in male, 1.5–1.7 mm in females), sterna smooth and wide, pro- and metasterna fused together. Coxa ~ 2× as long as wide; prefemur ~ 1.5× longer, with well-developed ventral spine; femur 1.5× longer than coxa, clavate; postfemur shorter than coxa, approximately as long as wide, tibia and tarsus slender, tarsus ~ 1.5× longer than tibia; claw small, slightly curved ventrad.</p><p>Colour of newly collected living specimens (Fig. <xref ref-type="fig" rid="F17">17A, B</xref>) generally greyish, blueish brown with orange or yellowish paranotal spots. These are less conspicuous than in other <italic><tp:taxon-name><tp:taxon-name-part taxon-name-part-type="genus" reg="Xystodesmus">Xystodesmus</tp:taxon-name-part></tp:taxon-name></italic> species (e.g., in <italic><tp:taxon-name><tp:taxon-name-part taxon-name-part-type="genus" reg="Xystodesmus">X.</tp:taxon-name-part><tp:taxon-name-part taxon-name-part-type="species" reg="kumamotoensis">kumamotoensis</tp:taxon-name-part></tp:taxon-name></italic> sp. nov. or <italic><tp:taxon-name><tp:taxon-name-part taxon-name-part-type="genus" reg="Xystodesmus">X.</tp:taxon-name-part><tp:taxon-name-part taxon-name-part-type="species" reg="rebekae">rebekae</tp:taxon-name-part></tp:taxon-name></italic> sp. nov.). Proterga and sides of metaterga paler, more greyish, and in most cases a dark dorsomedial line also traceable, at least in midbody region. Preserved specimens lost colouration, but differences between pro- and metaterga, and the metatergal side spots still visible. Clypeus and epiproct pale brownish, underside of head, antennae, legs, and whole ventral side pale whitish.</p><p><bold>Male sexual characters</bold>. Second leg pair with small coxal processes provided with three or four strong setae (as in <italic><tp:taxon-name><tp:taxon-name-part taxon-name-part-type="genus" reg="Xystodesmus">X.</tp:taxon-name-part><tp:taxon-name-part taxon-name-part-type="species" reg="parvus">parvus</tp:taxon-name-part></tp:taxon-name></italic> sp. nov., Fig. <xref ref-type="fig" rid="F6">6D</xref>), sterna of segments 4–6 and further legs without any modifications. Gonopods (Fig. <xref ref-type="fig" rid="F9">9A–C</xref>): Coxa stout, approximately as long as wide, coxal apophysis completely lacking, apophyseal macroseta (<italic>ms</italic>) relatively small. Prefemur short, sub-globose, densely setose on ventral side, setosity goes on to halfway of acropodite; prefemoral process (<italic>pfp</italic>) slender, curved ventrad, ~ ¾ as long as acropodite, ending in a long, pointed tip; acropodite (<italic>a</italic>) slightly broader at base, gradually tapering towards pointed tip, but subapically with a leaf-like broadening (<italic>l</italic>), in mesal view similar to an eagle’s claw (Fig. <xref ref-type="fig" rid="F9">9A</xref>). Prostatic groove runs along the mesal side of acropodite to the pointed tip.</p><fig id="F9" position="float" orientation="portrait"><object-id xmlns:xlink="http://www.w3.org/1999/xlink" content-type="doi" xlink:type="simple">10.3897/zookeys.1231.141443.figure9</object-id><object-id xmlns:xlink="http://www.w3.org/1999/xlink" content-type="arpha" xlink:type="simple">2225B8F5-F23D-5BAB-97FF-64D98B5D478B</object-id><label>Figure 9.</label><caption><p><italic><tp:taxon-name><tp:taxon-name-part taxon-name-part-type="genus" reg="Xystodesmus">Xystodesmus</tp:taxon-name-part><tp:taxon-name-part taxon-name-part-type="species" reg="variatus">variatus</tp:taxon-name-part></tp:taxon-name></italic> (Pocock, 1895) comb. nov. <bold>A, B</bold> right gonopod of male from Kouri-jima Isl., Okinawa Pref., mesal and lateral views, respectively. <bold>C</bold> original figures by <xref ref-type="bibr" rid="B31">Pocock (1895)</xref>, “fig. 15. <italic><tp:taxon-name><tp:taxon-name-part taxon-name-part-type="genus" reg="Fontaria">Fontaria</tp:taxon-name-part><tp:taxon-name-part taxon-name-part-type="species" reg="variata">variata</tp:taxon-name-part></tp:taxon-name></italic>. Left copulatory foot from below, fig. 15a. Ditto, outer view.” <bold>D</bold><italic><tp:taxon-name><tp:taxon-name-part taxon-name-part-type="genus" reg="Fontaria">Fontaria</tp:taxon-name-part><tp:taxon-name-part taxon-name-part-type="species" reg="variata">variata</tp:taxon-name-part></tp:taxon-name></italic> Pocock, 1895, holotype male specimen (BMNH, Reg. Nr. 1892.10.10.51). Abbreviations: a = acropodite, ms = macroseta, l = lobe, pfp = prefemoral process. Scale bar: 1 mm (<bold>A, B</bold>).</p></caption><graphic xmlns:xlink="http://www.w3.org/1999/xlink" xlink:href="zookeys-1231-191_article-141443__-g009.jpg" position="float" orientation="portrait" xlink:type="simple" id="oo_1278920.jpg"><uri content-type="original_file" xlink:type="simple">https://binary.pensoft.net/fig/1278920</uri></graphic></fig><p><bold>Female sexual characters</bold>. Cyphopods (Fig. <xref ref-type="fig" rid="F10">10</xref>) deeply embedded in joint aperture closely behind leg pair 2, encapsulated in separate vulval sacs. Receptacula (<italic>r</italic>) on both anterior and posterior side, low, subtriangular, setose on entire surface; operculum (<italic>op</italic>) narrow, ~ ¾ as high as bursal valves; valves (<italic>v</italic>) rectangular, laterally with small projected tips, with several row of short setae along margins.</p><fig id="F10" position="float" orientation="portrait"><object-id xmlns:xlink="http://www.w3.org/1999/xlink" content-type="doi" xlink:type="simple">10.3897/zookeys.1231.141443.figure10</object-id><object-id xmlns:xlink="http://www.w3.org/1999/xlink" content-type="arpha" xlink:type="simple">7D633978-6BD6-57F4-BEA7-F86CA173BBC0</object-id><label>Figure 10.</label><caption><p><italic><tp:taxon-name><tp:taxon-name-part taxon-name-part-type="genus" reg="Xystodesmus">Xystodesmus</tp:taxon-name-part><tp:taxon-name-part taxon-name-part-type="species" reg="variatus">variatus</tp:taxon-name-part></tp:taxon-name></italic> (Pocock, 1895), comb. nov. Left cyphopod of female from Kouri-jima Isl., Okinawa Pref., anterior view. Abbreviations: op = operculum, r = receptacle, v = valve. Scale bar 0.5 mm.</p></caption><graphic xmlns:xlink="http://www.w3.org/1999/xlink" xlink:href="zookeys-1231-191_article-141443__-g010.jpg" position="float" orientation="portrait" xlink:type="simple" id="oo_1278921.jpg"><uri content-type="original_file" xlink:type="simple">https://binary.pensoft.net/fig/1278921</uri></graphic></fig></tp:treatment-sec><tp:treatment-sec sec-type="remarks" id="SECID0E6TAI"><title>Remarks.</title><p>With the re-examination and the side-by-side comparison of the type specimens of <italic><tp:taxon-name><tp:taxon-name-part taxon-name-part-type="genus" reg="Fontaria">Fontaria</tp:taxon-name-part><tp:taxon-name-part taxon-name-part-type="species" reg="variata">variata</tp:taxon-name-part></tp:taxon-name></italic> Pocock, 1895 and the freshly acquired specimens it became clear that they were conspecific. In the original description the colour, obviously based on preserved specimens, is described as “upper surface rather thickly clouded with fuscous, with a clearer spot on each side above the keels” (<xref ref-type="bibr" rid="B31">Pocock 1895</xref>: 361); and those spots correspond to the orange paranotal spots observed on the living specimens. The body size, the shape and structure of metaterga and paranota, and especially the gonopods are in complete agreement in both samples, so the assignment of <italic><tp:taxon-name><tp:taxon-name-part taxon-name-part-type="genus" reg="Fontaria">F.</tp:taxon-name-part><tp:taxon-name-part taxon-name-part-type="species" reg="variata">variata</tp:taxon-name-part></tp:taxon-name></italic> to <italic><tp:taxon-name><tp:taxon-name-part taxon-name-part-type="genus" reg="Xystodesmus">Xystodesmus</tp:taxon-name-part></tp:taxon-name></italic> is justified.</p><p><xref ref-type="bibr" rid="B7">Hoffman (1949)</xref> placed <italic><tp:taxon-name><tp:taxon-name-part taxon-name-part-type="genus" reg="Fontaria">F.</tp:taxon-name-part><tp:taxon-name-part taxon-name-part-type="species" reg="variata">variata</tp:taxon-name-part></tp:taxon-name></italic> in <italic><tp:taxon-name><tp:taxon-name-part taxon-name-part-type="genus" reg="Riukiaria">Riukiaria</tp:taxon-name-part></tp:taxon-name></italic> together with <italic><tp:taxon-name><tp:taxon-name-part taxon-name-part-type="genus" reg="Fontaria">F.</tp:taxon-name-part><tp:taxon-name-part taxon-name-part-type="species" reg="holstii">holstii</tp:taxon-name-part></tp:taxon-name></italic> Pocock, 1895, but <xref ref-type="bibr" rid="B40">Tanabe and Shinohara (1996)</xref> tentatively separated them in different genera, assigning <italic><tp:taxon-name><tp:taxon-name-part taxon-name-part-type="genus" reg="Fontaria"/><tp:taxon-name-part taxon-name-part-type="species" reg="variatus">variatus</tp:taxon-name-part></tp:taxon-name></italic> “possibly” to <italic><tp:taxon-name><tp:taxon-name-part taxon-name-part-type="genus" reg="Xystodesmus">Xystodesmus</tp:taxon-name-part></tp:taxon-name></italic>. In the last part of their paragraph, <xref ref-type="bibr" rid="B40">Tanabe and Shinohara (1996</xref>: 1487), perhaps due to a typographical error, referred to <italic><tp:taxon-name><tp:taxon-name-part taxon-name-part-type="genus" reg="Xystodesmus"/><tp:taxon-name-part taxon-name-part-type="species" reg="variatus">variatus</tp:taxon-name-part></tp:taxon-name></italic> together with other species described by Takakuwa, saying that “<italic><tp:taxon-name><tp:taxon-name-part taxon-name-part-type="genus" reg="Rhysodesmus">Rhysodesmus</tp:taxon-name-part><tp:taxon-name-part taxon-name-part-type="species" reg="spinosissumus">spinosissumus</tp:taxon-name-part></tp:taxon-name></italic> (recte <italic><tp:taxon-name><tp:taxon-name-part taxon-name-part-type="genus" reg="Rhysodesmus"/><tp:taxon-name-part taxon-name-part-type="species" reg="spinosissimus">spinosissimus</tp:taxon-name-part></tp:taxon-name></italic>), <italic><tp:taxon-name><tp:taxon-name-part taxon-name-part-type="genus" reg="Riukiaria">Riukiaria</tp:taxon-name-part><tp:taxon-name-part taxon-name-part-type="species" reg="geniculata">geniculata</tp:taxon-name-part></tp:taxon-name></italic>, <italic><tp:taxon-name><tp:taxon-name-part taxon-name-part-type="genus" reg="Riukiaria">Ri.</tp:taxon-name-part><tp:taxon-name-part taxon-name-part-type="species" reg="spiralipes">spiralipes</tp:taxon-name-part></tp:taxon-name></italic>, <italic><tp:taxon-name><tp:taxon-name-part taxon-name-part-type="genus" reg="Riukiaria">Ri.</tp:taxon-name-part><tp:taxon-name-part taxon-name-part-type="species" reg="variata">variata</tp:taxon-name-part></tp:taxon-name></italic>, <italic><tp:taxon-name><tp:taxon-name-part taxon-name-part-type="genus" reg="Koreoaria">K.</tp:taxon-name-part><tp:taxon-name-part taxon-name-part-type="species" reg="amoea">amoea</tp:taxon-name-part></tp:taxon-name></italic> (recte <italic><tp:taxon-name><tp:taxon-name-part taxon-name-part-type="genus" reg="Koreoaria"/><tp:taxon-name-part taxon-name-part-type="species" reg="amoena">amoena</tp:taxon-name-part></tp:taxon-name></italic>), and <italic><tp:taxon-name><tp:taxon-name-part taxon-name-part-type="genus" reg="Pachydesmus">Pachydesmus</tp:taxon-name-part><tp:taxon-name-part taxon-name-part-type="species" reg="bazanensis">bazanensis</tp:taxon-name-part></tp:taxon-name></italic>, their types, which had been deposited in Y. Miyosi’s private collection, were destroyed in 1945”. However, <italic><tp:taxon-name><tp:taxon-name-part taxon-name-part-type="genus" reg="Riukiaria">R.</tp:taxon-name-part><tp:taxon-name-part taxon-name-part-type="species" reg="variata">variata</tp:taxon-name-part></tp:taxon-name></italic> was actually described by <xref ref-type="bibr" rid="B31">Pocock (1895)</xref>, not Takakuwa, and its type has never been in Miyosi’s private collection, but has been stored and was recently found in the Natural History Museum, London, and is redescribed. The newly collected specimens were found in association with <italic><tp:taxon-name><tp:taxon-name-part taxon-name-part-type="genus" reg="Riukiaria">Riukiaria</tp:taxon-name-part><tp:taxon-name-part taxon-name-part-type="species" reg="holstii">holstii</tp:taxon-name-part></tp:taxon-name></italic> (Pocock, 1895), a widespread species on the central and northern part of Okinawa-jima Island. This long-known species has also been recorded from more southwestern and remote islands in the Ryukyu Archipelago, such as Ishigaki-jima and Iriomote-jima in the Yaeyama Group and Uotsuri-jima in the Senkaku Group (<xref ref-type="bibr" rid="B25">Nakamura and Korsós 2010</xref>). However, from our extensive myriapodological surveys conducted in the archipelago, we can say with near certainty that these records should be regarded as misidentifications. There are superficially similar species such as <italic><tp:taxon-name><tp:taxon-name-part taxon-name-part-type="genus" reg="Riukiaria">Riukiaria</tp:taxon-name-part><tp:taxon-name-part taxon-name-part-type="species" reg="chelifera">chelifera</tp:taxon-name-part></tp:taxon-name></italic> (Takakuwa, 1941), endemic to the Yaeyama Group. The “<italic><tp:taxon-name><tp:taxon-name-part taxon-name-part-type="genus" reg="Rhysodesmus">Rhysodesmus</tp:taxon-name-part><tp:taxon-name-part taxon-name-part-type="species" reg="variatus">variatus</tp:taxon-name-part></tp:taxon-name></italic>” found on Uotsuri-jima Island (<xref ref-type="bibr" rid="B12">Ikehara and Shimojana 1971</xref>) may be an undescribed species due to the biogeographic peculiarities of the terrestrial faunas in the Senkaku Group among Japanese islands (<xref ref-type="bibr" rid="B27">Ota 1998</xref>; <xref ref-type="bibr" rid="B15">Kurita et al. 2017</xref>).</p></tp:treatment-sec><tp:treatment-sec><!--Section generated to contain objects referenced in tp:taxon-treatment.--><fig id="F4" position="float" orientation="portrait"><object-id xmlns:xlink="http://www.w3.org/1999/xlink" content-type="doi" xlink:type="simple">10.3897/zookeys.1231.141443.figure4</object-id><object-id xmlns:xlink="http://www.w3.org/1999/xlink" content-type="arpha" xlink:type="simple">7D95848B-EBB7-5816-A7E6-A12E2006BA6D</object-id><label>Figure 4.</label><caption><p><italic><tp:taxon-name><tp:taxon-name-part taxon-name-part-type="genus" reg="Xystodesmus">Xystodesmus</tp:taxon-name-part><tp:taxon-name-part taxon-name-part-type="species" reg="kumamotoensis">kumamotoensis</tp:taxon-name-part></tp:taxon-name></italic> sp. nov. <bold>A, B</bold> male paratype from Yatsushiro, Kumamoto Pref. <bold>A</bold> sterna of 4<sup>th</sup> segment, anterior view <bold>B</bold> sterna of 5<sup>th</sup> segment, anterior view <bold>C</bold> cyphopods of female paratype from Yatsushiro, Kumamoto Pref., posterior view. Abbreviations: op = operculum, r = receptacle, v = valve. Scale bars: 1 mm (<bold>A, B</bold>); 0.5 mm (<bold>C</bold>).</p></caption><graphic xmlns:xlink="http://www.w3.org/1999/xlink" xlink:href="zookeys-1231-191_article-141443__-g004.jpg" position="float" orientation="portrait" xlink:type="simple" id="oo_1278915.jpg"><uri content-type="original_file" xlink:type="simple">https://binary.pensoft.net/fig/1278915</uri></graphic></fig><fig id="F17" position="float" orientation="portrait"><object-id xmlns:xlink="http://www.w3.org/1999/xlink" content-type="doi" xlink:type="simple">10.3897/zookeys.1231.141443.figure17</object-id><object-id xmlns:xlink="http://www.w3.org/1999/xlink" content-type="arpha" xlink:type="simple">C16EAE21-BD8F-55DB-8D11-1A64812E4194</object-id><label>Figure 17.</label><caption><p>Live habitus of <italic><tp:taxon-name><tp:taxon-name-part taxon-name-part-type="genus" reg="Xystodesmus">Xystodesmus</tp:taxon-name-part></tp:taxon-name></italic> millipedes <bold>A, B</bold><italic><tp:taxon-name><tp:taxon-name-part taxon-name-part-type="genus" reg="Xystodesmus">X.</tp:taxon-name-part><tp:taxon-name-part taxon-name-part-type="species" reg="variatus">variatus</tp:taxon-name-part></tp:taxon-name></italic> (Pocock, 1895) males, Kouri-jima Isl., Okinawa Pref. <bold>C, D</bold><italic><tp:taxon-name><tp:taxon-name-part taxon-name-part-type="genus" reg="Xystodesmus">X.</tp:taxon-name-part><tp:taxon-name-part taxon-name-part-type="species" reg="martensii">martensii</tp:taxon-name-part></tp:taxon-name></italic> (Peters, 1864) males <bold>C</bold> Eno-shima Isl., Kanagawa Pref. <bold>D</bold> Mt. Oyama, Kanagawa Pref. <bold>E, F</bold><italic><tp:taxon-name><tp:taxon-name-part taxon-name-part-type="genus" reg="Xystodesmus">X.</tp:taxon-name-part><tp:taxon-name-part taxon-name-part-type="species" reg="nikkoensis">nikkoensis</tp:taxon-name-part></tp:taxon-name></italic> (Chamberlin &amp; Wang, 1953) males, Yaku-shima Isl., Kagoshima Pref. Not to scale.</p></caption><graphic xmlns:xlink="http://www.w3.org/1999/xlink" xlink:href="zookeys-1231-191_article-141443__-g017.jpg" position="float" orientation="portrait" xlink:type="simple" id="oo_1278928.jpg"><uri content-type="original_file" xlink:type="simple">https://binary.pensoft.net/fig/1278928</uri></graphic></fig><fig id="F6" position="float" orientation="portrait"><object-id xmlns:xlink="http://www.w3.org/1999/xlink" content-type="doi" xlink:type="simple">10.3897/zookeys.1231.141443.figure6</object-id><object-id xmlns:xlink="http://www.w3.org/1999/xlink" content-type="arpha" xlink:type="simple">4901B838-A60E-5AF9-8E1E-EE520EABAD58</object-id><label>Figure 6.</label><caption><p><italic><tp:taxon-name><tp:taxon-name-part taxon-name-part-type="genus" reg="Xystodesmus">Xystodesmus</tp:taxon-name-part><tp:taxon-name-part taxon-name-part-type="species" reg="parvus">parvus</tp:taxon-name-part></tp:taxon-name></italic> sp. nov., paratypes from Okinoerabu-jima Island, Kagoshima Pref. <bold>A–C</bold> right gonopod of male paratype, lateral, mesal, and ventral (<bold>B</bold>, telopodite only) views, respectively <bold>D</bold> 2<sup>nd</sup> leg pair (from femur omitted) of male paratype, anterior view <bold>E</bold> left cyphopod of female paratype (receptaculum omitted), anterior view. Abbreviations: a = acropodite, ms = macroseta, op = operculum, pfp = prefemoral process, t = tip of acropodite, v = valve. Scale bars: 0.5 mm.</p></caption><graphic xmlns:xlink="http://www.w3.org/1999/xlink" xlink:href="zookeys-1231-191_article-141443__-g006.jpg" position="float" orientation="portrait" xlink:type="simple" id="oo_1278917.jpg"><uri content-type="original_file" xlink:type="simple">https://binary.pensoft.net/fig/1278917</uri></graphic></fig></tp:treatment-sec><ref-list><ref id="B31"><mixed-citation xmlns:xlink="http://www.w3.org/1999/xlink" xlink:type="simple"><person-group><name name-style="western"><surname>Pocock</surname><given-names>RI</given-names></name></person-group> (<year>1895</year>) Report upon the <tp:taxon-name><tp:taxon-name-part taxon-name-part-type="class">Chilopoda</tp:taxon-name-part></tp:taxon-name> and <tp:taxon-name><tp:taxon-name-part taxon-name-part-type="class">Diplopoda</tp:taxon-name-part></tp:taxon-name> obtained by P. W. Bassett-Smith, Esq., Surgeon R. N., and J. J. Walker, Esq., R. N., during the cruise in the Chinese Seas of H. M. S. ‘Penguin’, Commander W. U. Moore commanding. Annals and Magazine of Natural History Ser. 6, 15: 346–372. <ext-link xlink:href="10.1080/00222939508677895" ext-link-type="doi" xlink:type="simple">https://doi.org/10.1080/00222939508677895</ext-link></mixed-citation></ref><ref id="B38"><mixed-citation xmlns:xlink="http://www.w3.org/1999/xlink" xlink:type="simple"><person-group><name name-style="western"><surname>Takakuwa</surname><given-names>Y</given-names></name></person-group> (<year>1954</year>) <source>[Diplopoden aus Japan und ihn angrenzenden Gebieten].</source><publisher-name>Japan Society for the Promotion of Science</publisher-name>, <publisher-loc>Tokyo</publisher-loc>, <size units="page">241 pp</size>. [in Japanese]</mixed-citation></ref><ref id="B7"><mixed-citation xmlns:xlink="http://www.w3.org/1999/xlink" xlink:type="simple"><person-group><name name-style="western"><surname>Hoffman</surname><given-names>RL</given-names></name></person-group> (<year>1949</year>) <article-title>A new genus of xystodesmid millipeds from the Riu Kiu Archipelago with note on related Oriental genera.</article-title><source>Natural History Miscellanea</source><volume>45</volume>: <fpage>1</fpage>–<lpage>6</lpage>.</mixed-citation></ref><ref id="B33"><mixed-citation xmlns:xlink="http://www.w3.org/1999/xlink" xlink:type="simple"><person-group><name name-style="western"><surname>Shinohara</surname><given-names>K</given-names></name></person-group> (<year>1977</year>) <article-title>[Revaluation on <tp:taxon-name><tp:taxon-name-part taxon-name-part-type="genus">Riukiaria</tp:taxon-name-part></tp:taxon-name><tp:taxon-name><tp:taxon-name-part taxon-name-part-type="class">Diplopoda</tp:taxon-name-part></tp:taxon-name>].</article-title><source>Acta Arachnologica</source><volume>27</volume>: <fpage>115</fpage>–<lpage>119</lpage>. [in Japanese with English synopsis] <ext-link xlink:href="10.2476/asjaa.27.Specialnumber_115" ext-link-type="doi" xlink:type="simple">https://doi.org/10.2476/asjaa.27.Specialnumber_115</ext-link></mixed-citation></ref><ref id="B40"><mixed-citation xmlns:xlink="http://www.w3.org/1999/xlink" xlink:type="simple"><person-group><name name-style="western"><surname>Tanabe</surname><given-names>T</given-names></name><name name-style="western"><surname>Shinohara</surname><given-names>K</given-names></name></person-group> (<year>1996</year>) <article-title>Revision of the millipede genus <italic><tp:taxon-name><tp:taxon-name-part taxon-name-part-type="genus">Xystodesmus</tp:taxon-name-part></tp:taxon-name></italic>, with reference to the status of the tribe <tp:taxon-name><tp:taxon-name-part taxon-name-part-type="tribe">Xystodesmini</tp:taxon-name-part></tp:taxon-name> (<tp:taxon-name><tp:taxon-name-part taxon-name-part-type="class">Diplopoda</tp:taxon-name-part></tp:taxon-name>: <tp:taxon-name><tp:taxon-name-part taxon-name-part-type="family">Xystodesmidae</tp:taxon-name-part></tp:taxon-name>).</article-title><source>Journal of Natural History</source><volume>30</volume>(<issue>10</issue>): <fpage>1459</fpage>–<lpage>1494</lpage>. <ext-link xlink:href="10.1080/00222939600770831" ext-link-type="doi" xlink:type="simple">https://doi.org/10.1080/00222939600770831</ext-link></mixed-citation></ref><ref id="B16"><mixed-citation xmlns:xlink="http://www.w3.org/1999/xlink" xlink:type="simple"><person-group><name name-style="western"><surname>Marek</surname><given-names>PE</given-names></name><name name-style="western"><surname>Tanabe</surname><given-names>T</given-names></name><name name-style="western"><surname>Sierwald</surname><given-names>P</given-names></name></person-group> (<year>2014</year>) <article-title>A species catalog of the millipede family <tp:taxon-name><tp:taxon-name-part taxon-name-part-type="family">Xystodesmidae</tp:taxon-name-part></tp:taxon-name> (<tp:taxon-name><tp:taxon-name-part taxon-name-part-type="class">Diplopoda</tp:taxon-name-part></tp:taxon-name>: <tp:taxon-name><tp:taxon-name-part taxon-name-part-type="order">Polydesmida</tp:taxon-name-part></tp:taxon-name>).</article-title><source>Virginia Museum Natural History Publications</source><volume>17</volume>: <fpage>1</fpage>–<lpage>117</lpage>. <ext-link xlink:href="https://www.vmnh.net/content/vmnh/uploads/PDFs/research_and_collections/special_publications/vmnhspecialpub17.pdf" ext-link-type="uri" xlink:type="simple">https://www.vmnh.net/content/vmnh/uploads/PDFs/research_and_collections/special_publications/vmnhspecialpub17.pdf</ext-link></mixed-citation></ref><ref id="B25"><mixed-citation xmlns:xlink="http://www.w3.org/1999/xlink" xlink:type="simple"><person-group><name name-style="western"><surname>Nakamura</surname><given-names>Y</given-names></name><name name-style="western"><surname>Korsós</surname><given-names>Z</given-names></name></person-group> (<year>2010</year>) <article-title>Distribution and diversity of millipedes of the Ryukyu Archipelago, with the Senkaku and Daito Island Groups: A literature review (<tp:taxon-name><tp:taxon-name-part taxon-name-part-type="phylum">Arthropoda</tp:taxon-name-part></tp:taxon-name>: <tp:taxon-name><tp:taxon-name-part taxon-name-part-type="class">Diplopoda</tp:taxon-name-part></tp:taxon-name>).</article-title><source>Acta Arachnologica</source><volume>59</volume>(<issue>2</issue>): <fpage>73</fpage>–<lpage>86</lpage>. <ext-link xlink:href="10.2476/asjaa.59.73" ext-link-type="doi" xlink:type="simple">https://doi.org/10.2476/asjaa.59.73</ext-link></mixed-citation></ref><ref id="B12"><mixed-citation xmlns:xlink="http://www.w3.org/1999/xlink" xlink:type="simple"><person-group><name name-style="western"><surname>Ikehara</surname><given-names>S</given-names></name><name name-style="western"><surname>Shimojana</surname><given-names>M</given-names></name></person-group> (<year>1971</year>) <article-title>The terrestrial animals of the Senkaku Islands.</article-title> In: <person-group><name name-style="western"><surname>Ikehara</surname><given-names>S</given-names></name></person-group> (<role>Ed.</role>) <issue-title>Survey Report on the Senkaku Islands.</issue-title><source>University of the Ryukyus, Naha</source>, <fpage>85</fpage>–<lpage>114</lpage>. [in Japanese with English summary]</mixed-citation></ref><ref id="B27"><mixed-citation xmlns:xlink="http://www.w3.org/1999/xlink" xlink:type="simple"><person-group><name name-style="western"><surname>Ota</surname><given-names>H</given-names></name></person-group> (<year>1998</year>) <article-title>Geographic patterns of endemism and speciation in amphibians and reptiles of the Ryukyu Archipelago, Japan, with special reference to their paleogeographic implications.</article-title><source>Researches on Population Ecology</source><volume>40</volume>(<issue>2</issue>): <fpage>189</fpage>–<lpage>204</lpage>. <ext-link xlink:href="10.1007/BF02763404" ext-link-type="doi" xlink:type="simple">https://doi.org/10.1007/BF02763404</ext-link></mixed-citation></ref><ref id="B15"><mixed-citation xmlns:xlink="http://www.w3.org/1999/xlink" xlink:type="simple"><person-group><name name-style="western"><surname>Kurita</surname><given-names>K</given-names></name><name name-style="western"><surname>Ota</surname><given-names>H</given-names></name><name name-style="western"><surname>Hikida</surname><given-names>T</given-names></name></person-group> (<year>2017</year>) <article-title>A new species of Plestiodon (<tp:taxon-name><tp:taxon-name-part taxon-name-part-type="order">Squamata</tp:taxon-name-part></tp:taxon-name>: <tp:taxon-name><tp:taxon-name-part taxon-name-part-type="family">Scincidae</tp:taxon-name-part></tp:taxon-name>) from the Senkaku Group, Ryukyu Archipelago, Japan.</article-title><source>Zootaxa</source><volume>4254</volume>(<issue>5</issue>): <fpage>520</fpage>–<lpage>536</lpage>. <ext-link xlink:href="10.11646/zootaxa.4254.5.2" ext-link-type="doi" xlink:type="simple">https://doi.org/10.11646/zootaxa.4254.5.2</ext-link></mixed-citation></ref></ref-list></tp:taxon-treatment>
