# Supplementary material for: ﻿Review of the millipede genus Xystodesmus (Diplopoda, Polydesmida), with seven new species from the southwestern part of Japan
Source: Zookeys. 2025 Mar 12;1231:191–232. doi: 10.3897/zookeys.1231.141443 (PMC11923595; doi:10.3897/zookeys.1231.141443)
Supplement: XML Treatment for Xystodesmus pallidus [file zookeys.1231.141443-treatment10.xml]

<!DOCTYPE tp:taxon-treatment
  PUBLIC "-//TaxonX//DTD Taxonomic Treatment Publishing DTD v0 20100105//EN" "tax-treatment-NSO.dtd">
<tp:taxon-treatment xmlns:tp="http://www.plazi.org/taxpub"><tp:treatment-meta><kwd-group><label>Taxon classification</label><kwd>
              <named-content content-type="kingdom">Animalia</named-content>
            </kwd><kwd>
              <named-content content-type="order">Polydesmida</named-content>
            </kwd><kwd>
              <named-content content-type="family">Xystodesmidae</named-content>
            </kwd></kwd-group><mixed-citation publication-type="journal"><person-group><name><surname>Korsós</surname><given-names>Zoltán</given-names></name><name><surname>Nakamura</surname><given-names>Yasuyuki</given-names></name></person-group><article-title>﻿Review of the millipede genus <italic><tp:taxon-name><tp:taxon-name-part taxon-name-part-type="genus" reg="Xystodesmus">Xystodesmus</tp:taxon-name-part></tp:taxon-name></italic> (<tp:taxon-name><tp:taxon-name-part taxon-name-part-type="class">Diplopoda</tp:taxon-name-part></tp:taxon-name>, <tp:taxon-name><tp:taxon-name-part taxon-name-part-type="order">Polydesmida</tp:taxon-name-part></tp:taxon-name>), with seven new species from the southwestern part of Japan</article-title><source>Zookeys</source><day>12</day><month>03</month><year>2025</year><volume>1231</volume><fpage>191</fpage><lpage>232</lpage><pub-id pub-id-type="doi">10.3897/zookeys.1231.141443</pub-id></mixed-citation></tp:treatment-meta><tp:nomenclature><label>﻿</label><tp:taxon-name>
            <object-id xmlns:xlink="http://www.w3.org/1999/xlink" content-type="arpha" xlink:type="simple">60AB2267-ECD1-58F3-BE88-A3C33DCD25AE</object-id>
            <tp:taxon-name-part taxon-name-part-type="genus" reg="Xystodesmus">Xystodesmus</tp:taxon-name-part>
            <tp:taxon-name-part taxon-name-part-type="species" reg="pallidus">pallidus</tp:taxon-name-part>
          </tp:taxon-name><tp:taxon-authority>(Verhoeff, 1937)</tp:taxon-authority><tp:taxon-status xmlns:xlink="http://www.w3.org/1999/xlink" xlink:type="simple">comb. nov.</tp:taxon-status><xref ref-type="fig" rid="F11">Figs 11A–E</xref><xref ref-type="fig" rid="F12">, 12A–D</xref><xref ref-type="fig" rid="F13">, 13A, B</xref><tp:nomenclature-citation-list><tp:nomenclature-citation><tp:taxon-name>
                <tp:taxon-name-part taxon-name-part-type="genus" reg="Koreoaria">Koreoaria</tp:taxon-name-part>
                <tp:taxon-name-part taxon-name-part-type="species" reg="pallida">pallida</tp:taxon-name-part>
              </tp:taxon-name><comment>Verhoeff, 1937: South Korea (<xref ref-type="bibr" rid="B41">Verhoeff 1937</xref>: 319–320, fig. 8)</comment></tp:nomenclature-citation><tp:nomenclature-citation><tp:taxon-name>
                <tp:taxon-name-part taxon-name-part-type="genus" reg="Koreoaria">Koreoaria</tp:taxon-name-part>
                <tp:taxon-name-part taxon-name-part-type="species" reg="pallida">pallida</tp:taxon-name-part>
              </tp:taxon-name><comment>: <xref ref-type="bibr" rid="B40">Tanabe and Shinohara 1996</xref>: 1487 (“species possibly belonging to <tp:taxon-name><tp:taxon-name-part taxon-name-part-type="genus" reg="Xystodesmus">Xystodesmus</tp:taxon-name-part></tp:taxon-name>”)</comment></tp:nomenclature-citation><tp:nomenclature-citation><tp:taxon-name>
                <tp:taxon-name-part taxon-name-part-type="genus" reg="Koreoaria">Koreoaria</tp:taxon-name-part>
                <tp:taxon-name-part taxon-name-part-type="species" reg="pallida">pallida</tp:taxon-name-part>
              </tp:taxon-name><comment>: <xref ref-type="bibr" rid="B40">Tanabe and Shinohara 1996</xref>: 1487</comment></tp:nomenclature-citation><tp:nomenclature-citation><tp:taxon-name>
                <tp:taxon-name-part taxon-name-part-type="genus" reg="Koreoaria">Koreoaria</tp:taxon-name-part>
                <tp:taxon-name-part taxon-name-part-type="species" reg="pallida">pallida</tp:taxon-name-part>
              </tp:taxon-name><comment>: <xref ref-type="bibr" rid="B16">Marek et al. 2014</xref>: 71</comment></tp:nomenclature-citation></tp:nomenclature-citation-list></tp:nomenclature><tp:treatment-sec sec-type="type material" id="SECID0E66AI"><title>Type material examined.</title><p><bold><italic>Holotype</italic></bold>: • male (<named-content xmlns:xlink="http://www.w3.org/1999/xlink" content-type="dwc:institutional_code" xlink:title="Bavarian State Collection of Zoology (Zoologische Staatssammlung), München" xlink:href="http://grbio.org/institution/zoologische-staatssammlung" xlink:type="simple">ZSMC</named-content>, Reg. Nr. A20060019): in 2 fragments, gonopods and legs are on separate slide (<named-content xmlns:xlink="http://www.w3.org/1999/xlink" content-type="dwc:institutional_code" xlink:title="Bavarian State Collection of Zoology (Zoologische Staatssammlung), München" xlink:href="http://grbio.org/institution/zoologische-staatssammlung" xlink:type="simple">ZSMC</named-content>, Reg. Nr. A20033594) (Fig. <xref ref-type="fig" rid="F11">11</xref>). <bold><italic>Paratypes</italic></bold>: • 4 females (<named-content xmlns:xlink="http://www.w3.org/1999/xlink" content-type="dwc:institutional_code" xlink:title="Bavarian State Collection of Zoology (Zoologische Staatssammlung), München" xlink:href="http://grbio.org/institution/zoologische-staatssammlung" xlink:type="simple">ZSMC</named-content>, Reg. Nr. A20060019).</p></tp:treatment-sec><tp:treatment-sec sec-type="description" id="SECID0EABBI"><title>Description of holotype.</title><p>Male total body length ~ 21 mm; collum length 1.5 mm, width 3.3 mm; 10<sup>th</sup> segment width 4.2 mm, metazonal length 1.1 mm. Paranotal processes from segment 6 onwards projected caudad, anterior margin broadly rounded, male 2<sup>nd</sup> leg pair with long, slender coxal projection, 3<sup>rd</sup> with nothing, 4<sup>th</sup> and 5<sup>th</sup> with small, triangular coxal processes; postgonopodal prefemoral spines strong and long, half as long as length of prefemur, sternal plate broad, coxal distance 1.2 mm, anterior-posterior sterna fused.</p><p><bold><italic>Male gonopods</italic></bold> (Figs <xref ref-type="fig" rid="F11">11A–C</xref>, <xref ref-type="fig" rid="F12">12A, B</xref>) fits well to the original description and drawing.</p><fig id="F11" position="float" orientation="portrait"><object-id xmlns:xlink="http://www.w3.org/1999/xlink" content-type="doi" xlink:type="simple">10.3897/zookeys.1231.141443.figure11</object-id><object-id xmlns:xlink="http://www.w3.org/1999/xlink" content-type="arpha" xlink:type="simple">9697037C-C8CD-5B95-B149-2E27AC4DB51F</object-id><label>Figure 11.</label><caption><p><italic><tp:taxon-name><tp:taxon-name-part taxon-name-part-type="genus" reg="Xystodesmus">Xystodesmus</tp:taxon-name-part><tp:taxon-name-part taxon-name-part-type="species" reg="pallidus">pallidus</tp:taxon-name-part></tp:taxon-name></italic> (Verhoeff, 1937), comb. nov. <bold>A–C</bold> Slide of male gonopods and 6–8<sup>th</sup> leg pairs of holotype from “Süd-Korea” (<named-content xmlns:xlink="http://www.w3.org/1999/xlink" content-type="dwc:institutional_code" xlink:title="Bavarian State Collection of Zoology (Zoologische Staatssammlung), München" xlink:href="http://grbio.org/institution/zoologische-staatssammlung" xlink:type="simple">ZSMC</named-content>, Reg. Nr. A20033594) <bold>B</bold> right gonopod in slide, lateral view <bold>C</bold> back of slide with comment by R. L. Hoffman, 28 June 1960 <bold>D, E</bold> male holotype in 2 pieces (<named-content xmlns:xlink="http://www.w3.org/1999/xlink" content-type="dwc:institutional_code" xlink:title="Bavarian State Collection of Zoology (Zoologische Staatssammlung), München" xlink:href="http://grbio.org/institution/zoologische-staatssammlung" xlink:type="simple">ZSMC</named-content>, Reg.Nr. A20060019). Scale bar: 10 mm (<bold>E</bold>).</p></caption><graphic xmlns:xlink="http://www.w3.org/1999/xlink" xlink:href="zookeys-1231-191_article-141443__-g011.jpg" position="float" orientation="portrait" xlink:type="simple" id="oo_1278922.jpg"><uri content-type="original_file" xlink:type="simple">https://binary.pensoft.net/fig/1278922</uri></graphic></fig><fig id="F12" position="float" orientation="portrait"><object-id xmlns:xlink="http://www.w3.org/1999/xlink" content-type="doi" xlink:type="simple">10.3897/zookeys.1231.141443.figure12</object-id><object-id xmlns:xlink="http://www.w3.org/1999/xlink" content-type="arpha" xlink:type="simple">4F64E719-0188-58D3-87CB-50C41CE272B7</object-id><label>Figure 12.</label><caption><p><italic><tp:taxon-name><tp:taxon-name-part taxon-name-part-type="genus" reg="Xystodesmus">Xystodesmus</tp:taxon-name-part><tp:taxon-name-part taxon-name-part-type="species" reg="pallidus">pallidus</tp:taxon-name-part></tp:taxon-name></italic> (Verhoeff, 1937), comb. nov. <bold>A, B</bold> right and left gonopods of holotype male, drawn from slide (Fig. <xref ref-type="fig" rid="F11">11B</xref>), mesal and lateral views, respectively <bold>C</bold> gnathochilarium of male holotype, ventral view <bold>D</bold> cross section of broken female paratype, 5<sup>th</sup> segment, posterior view. Abbreviations: a = acropodite, pfp = prefemoral process. Scale bars: 0.5 mm (<bold>A–C</bold>); 1 mm (<bold>D</bold>).</p></caption><graphic xmlns:xlink="http://www.w3.org/1999/xlink" xlink:href="zookeys-1231-191_article-141443__-g012.jpg" position="float" orientation="portrait" xlink:type="simple" id="oo_1278923.jpg"><uri content-type="original_file" xlink:type="simple">https://binary.pensoft.net/fig/1278923</uri></graphic></fig><p><bold><italic>Female paratypes</italic></bold>. Total body length 22–26 mm; collum length 1.6–1.8 mm, width 3.5–3.8 mm; 10<sup>th</sup> segment paranotal width 4.4–5.1 mm, metazonal length 1.1–1.2 mm, coxal distance 1.1–1.5 mm. Gnathochilarium (Figs <xref ref-type="fig" rid="F12">12C</xref>, <xref ref-type="fig" rid="F13">13A</xref>) and cyphopods (Fig. <xref ref-type="fig" rid="F13">13B</xref>) are here illustrated for the first time.</p><fig id="F13" position="float" orientation="portrait"><object-id xmlns:xlink="http://www.w3.org/1999/xlink" content-type="doi" xlink:type="simple">10.3897/zookeys.1231.141443.figure13</object-id><object-id xmlns:xlink="http://www.w3.org/1999/xlink" content-type="arpha" xlink:type="simple">FB912341-165B-5B75-9412-B1FCDFCCFAE1</object-id><label>Figure 13.</label><caption><p><italic><tp:taxon-name><tp:taxon-name-part taxon-name-part-type="genus" reg="Xystodesmus">Xystodesmus</tp:taxon-name-part><tp:taxon-name-part taxon-name-part-type="species" reg="pallidus">pallidus</tp:taxon-name-part></tp:taxon-name></italic> (Verhoeff, 1937), comb. nov. <bold>A</bold> gnathochilarium of female paratype, ventral view <bold>B</bold> left vulva of female paratype, posterior view. Abbreviations: c = cardo, gp = gnathochilarial palps, gs = gnathochilarial stipites, ll = lingual lobes, m = mentum, op = operculum, r = receptacle, v = valve. Scale bars: 0.5 mm.</p></caption><graphic xmlns:xlink="http://www.w3.org/1999/xlink" xlink:href="zookeys-1231-191_article-141443__-g013.jpg" position="float" orientation="portrait" xlink:type="simple" id="oo_1278924.jpg"><uri content-type="original_file" xlink:type="simple">https://binary.pensoft.net/fig/1278924</uri></graphic></fig><p><bold><italic>Colouration</italic></bold> (Fig. <xref ref-type="fig" rid="F11">11D–E</xref>). Type material in alcohol completely faded. <xref ref-type="bibr" rid="B41">Verhoeff (1937</xref>: 319), however, provided a description which is in total agreement of <italic><tp:taxon-name><tp:taxon-name-part taxon-name-part-type="genus" reg="Xystodesmus">Xystodesmus</tp:taxon-name-part></tp:taxon-name></italic> characters: “braune Metatergite und rötlichgelben Längswisch auf den Seitenflügeln” [metatergites brown, and paranota with reddish yellow longitudinal spots].</p></tp:treatment-sec><tp:treatment-sec sec-type="remarks" id="SECID0E3GBI"><title>Remarks.</title><p>The flat gonopodal prefemoral process (<italic>pfp</italic>, Fig. <xref ref-type="fig" rid="F12">12A, B</xref>) was called by <xref ref-type="bibr" rid="B41">Verhoeff (1937</xref>: 317, fig. 8) as “abgespaltener Tibiotarsus”, and in the generic comparison of <italic><tp:taxon-name><tp:taxon-name-part taxon-name-part-type="genus" reg="Koreoaria">Koreoaria</tp:taxon-name-part></tp:taxon-name></italic> he had set it against the prefemoral process of <italic><tp:taxon-name><tp:taxon-name-part taxon-name-part-type="genus" reg="Pachydesmus">Pachydesmus</tp:taxon-name-part></tp:taxon-name></italic> Cook, 1895. According to Verhoeff, the longer process made of two parts, the “praefemorofemur” and its disjunct ending, the solenomere (<xref ref-type="bibr" rid="B41">Verhoeff 1937</xref>: fig. 8, <italic>sl</italic>). In our opinion this is a misunderstanding, as the longer process corresponds to the acropodite (Fig. <xref ref-type="fig" rid="F12">12A, B</xref>, <italic>a</italic>), and the other one is the prefemoral process (correctly interpreted by <xref ref-type="bibr" rid="B36">Takakuwa 1942b</xref> for <italic><tp:taxon-name><tp:taxon-name-part taxon-name-part-type="genus" reg="Koreoaria">Koreoaria</tp:taxon-name-part><tp:taxon-name-part taxon-name-part-type="species" reg="amoena">amoena</tp:taxon-name-part></tp:taxon-name></italic>).</p></tp:treatment-sec><ref-list><ref id="B41"><mixed-citation xmlns:xlink="http://www.w3.org/1999/xlink" xlink:type="simple"><person-group><name name-style="western"><surname>Verhoeff</surname><given-names>KW</given-names></name></person-group> (<year>1937</year>) Zur Kenntnis ostasiatischer Diplopoden. Zoologischer Anzeiger 117(11/12): 309–321.</mixed-citation></ref><ref id="B40"><mixed-citation xmlns:xlink="http://www.w3.org/1999/xlink" xlink:type="simple"><person-group><name name-style="western"><surname>Tanabe</surname><given-names>T</given-names></name><name name-style="western"><surname>Shinohara</surname><given-names>K</given-names></name></person-group> (<year>1996</year>) <article-title>Revision of the millipede genus <italic><tp:taxon-name><tp:taxon-name-part taxon-name-part-type="genus">Xystodesmus</tp:taxon-name-part></tp:taxon-name></italic>, with reference to the status of the tribe <tp:taxon-name><tp:taxon-name-part taxon-name-part-type="tribe">Xystodesmini</tp:taxon-name-part></tp:taxon-name> (<tp:taxon-name><tp:taxon-name-part taxon-name-part-type="class">Diplopoda</tp:taxon-name-part></tp:taxon-name>: <tp:taxon-name><tp:taxon-name-part taxon-name-part-type="family">Xystodesmidae</tp:taxon-name-part></tp:taxon-name>).</article-title><source>Journal of Natural History</source><volume>30</volume>(<issue>10</issue>): <fpage>1459</fpage>–<lpage>1494</lpage>. <ext-link xlink:href="10.1080/00222939600770831" ext-link-type="doi" xlink:type="simple">https://doi.org/10.1080/00222939600770831</ext-link></mixed-citation></ref><ref id="B16"><mixed-citation xmlns:xlink="http://www.w3.org/1999/xlink" xlink:type="simple"><person-group><name name-style="western"><surname>Marek</surname><given-names>PE</given-names></name><name name-style="western"><surname>Tanabe</surname><given-names>T</given-names></name><name name-style="western"><surname>Sierwald</surname><given-names>P</given-names></name></person-group> (<year>2014</year>) <article-title>A species catalog of the millipede family <tp:taxon-name><tp:taxon-name-part taxon-name-part-type="family">Xystodesmidae</tp:taxon-name-part></tp:taxon-name> (<tp:taxon-name><tp:taxon-name-part taxon-name-part-type="class">Diplopoda</tp:taxon-name-part></tp:taxon-name>: <tp:taxon-name><tp:taxon-name-part taxon-name-part-type="order">Polydesmida</tp:taxon-name-part></tp:taxon-name>).</article-title><source>Virginia Museum Natural History Publications</source><volume>17</volume>: <fpage>1</fpage>–<lpage>117</lpage>. <ext-link xlink:href="https://www.vmnh.net/content/vmnh/uploads/PDFs/research_and_collections/special_publications/vmnhspecialpub17.pdf" ext-link-type="uri" xlink:type="simple">https://www.vmnh.net/content/vmnh/uploads/PDFs/research_and_collections/special_publications/vmnhspecialpub17.pdf</ext-link></mixed-citation></ref><ref id="B36"><mixed-citation xmlns:xlink="http://www.w3.org/1999/xlink" xlink:type="simple"><person-group><name name-style="western"><surname>Takakuwa</surname><given-names>Y</given-names></name></person-group> (<year>1942b</year>) <article-title>Die Myriopoden von Formosa, Philippinien, u. s. w.</article-title><source>Transactions of the Natural History Society of Formosa</source><volume>32</volume>(<issue>231</issue>): <fpage>359</fpage>–<lpage>367</lpage>.</mixed-citation></ref></ref-list></tp:taxon-treatment>
