# Supplementary material for: ﻿Review of the millipede genus Xystodesmus (Diplopoda, Polydesmida), with seven new species from the southwestern part of Japan
Source: Zookeys. 2025 Mar 12;1231:191–232. doi: 10.3897/zookeys.1231.141443 (PMC11923595; doi:10.3897/zookeys.1231.141443)
Supplement: XML Treatment for Xystodesmus amoenus [file zookeys.1231.141443-treatment11.xml]

<!DOCTYPE tp:taxon-treatment
  PUBLIC "-//TaxonX//DTD Taxonomic Treatment Publishing DTD v0 20100105//EN" "tax-treatment-NSO.dtd">
<tp:taxon-treatment xmlns:tp="http://www.plazi.org/taxpub"><tp:treatment-meta><kwd-group><label>Taxon classification</label><kwd>
              <named-content content-type="kingdom">Animalia</named-content>
            </kwd><kwd>
              <named-content content-type="order">Polydesmida</named-content>
            </kwd><kwd>
              <named-content content-type="family">Xystodesmidae</named-content>
            </kwd></kwd-group><mixed-citation publication-type="journal"><person-group><name><surname>Korsós</surname><given-names>Zoltán</given-names></name><name><surname>Nakamura</surname><given-names>Yasuyuki</given-names></name></person-group><article-title>﻿Review of the millipede genus <italic><tp:taxon-name><tp:taxon-name-part taxon-name-part-type="genus" reg="Xystodesmus">Xystodesmus</tp:taxon-name-part></tp:taxon-name></italic> (<tp:taxon-name><tp:taxon-name-part taxon-name-part-type="class">Diplopoda</tp:taxon-name-part></tp:taxon-name>, <tp:taxon-name><tp:taxon-name-part taxon-name-part-type="order">Polydesmida</tp:taxon-name-part></tp:taxon-name>), with seven new species from the southwestern part of Japan</article-title><source>Zookeys</source><day>12</day><month>03</month><year>2025</year><volume>1231</volume><fpage>191</fpage><lpage>232</lpage><pub-id pub-id-type="doi">10.3897/zookeys.1231.141443</pub-id></mixed-citation></tp:treatment-meta><tp:nomenclature><label>﻿</label><tp:taxon-name>
            <object-id xmlns:xlink="http://www.w3.org/1999/xlink" content-type="arpha" xlink:type="simple">D02F6C3E-8795-55D0-B9F6-09E3FF2C5330</object-id>
            <tp:taxon-name-part taxon-name-part-type="genus" reg="Xystodesmus">Xystodesmus</tp:taxon-name-part>
            <tp:taxon-name-part taxon-name-part-type="species" reg="amoenus">amoenus</tp:taxon-name-part>
          </tp:taxon-name><tp:taxon-authority>(Takakuwa, 1942)</tp:taxon-authority><tp:taxon-status xmlns:xlink="http://www.w3.org/1999/xlink" xlink:type="simple">comb. nov.</tp:taxon-status><xref ref-type="fig" rid="F15">Fig. 15A</xref><tp:nomenclature-citation-list><tp:nomenclature-citation><tp:taxon-name>
                <tp:taxon-name-part taxon-name-part-type="genus" reg="Koreoaria">Koreoaria</tp:taxon-name-part>
                <tp:taxon-name-part taxon-name-part-type="species" reg="amoena">amoena</tp:taxon-name-part>
              </tp:taxon-name><comment>Takakuwa, 1942b: Daegu, South Korea (<xref ref-type="bibr" rid="B36">Takakuwa 1942b</xref>: 362–363, fig. 5)</comment></tp:nomenclature-citation><tp:nomenclature-citation><tp:taxon-name>
                <tp:taxon-name-part taxon-name-part-type="genus" reg="Koreoaria">Koreoaria</tp:taxon-name-part>
                <tp:taxon-name-part taxon-name-part-type="species" reg="amoea">amoea</tp:taxon-name-part>
              </tp:taxon-name><comment>(sic!): <xref ref-type="bibr" rid="B40">Tanabe and Shinohara 1996</xref>: 1487: (“species possibly belonging to <tp:taxon-name><tp:taxon-name-part taxon-name-part-type="genus" reg="Xystodesmus">Xystodesmus</tp:taxon-name-part></tp:taxon-name>”)</comment></tp:nomenclature-citation><tp:nomenclature-citation><tp:taxon-name>
                <tp:taxon-name-part taxon-name-part-type="genus" reg="Koreoaria">Koreoaria</tp:taxon-name-part>
                <tp:taxon-name-part taxon-name-part-type="species" reg="amoea">amoea</tp:taxon-name-part>
              </tp:taxon-name><comment>(sic!): <xref ref-type="bibr" rid="B16">Marek et al. 2014</xref>: 71</comment></tp:nomenclature-citation></tp:nomenclature-citation-list></tp:nomenclature><tp:treatment-sec sec-type="Descriptive notes" id="SECID0EZLBI"><title>Descriptive notes</title><p>based on <xref ref-type="bibr" rid="B36">Takakuwa (1942b</xref>: 366). Body length 22 mm, width 4 mm. Male gonopod with two processes (Fig. <xref ref-type="fig" rid="F15">15A</xref>, redrawn from <xref ref-type="bibr" rid="B36">Takakuwa 1942b</xref>:. 362, fig. 5), the femoral process continues in tibiotarsus (<italic>a</italic>) with a small tooth (<italic>b</italic>), taking the seminal groove all along to the end bending backwards (acropodite); whereas the other shorter and thinner process is the prefemoral process (“Prefemoralfortsatz”).</p></tp:treatment-sec><tp:treatment-sec sec-type="Colouration" id="SECID0EPMBI"><title>Colouration.</title><p>Without the type material and fresh specimens, we can only rely on Takakuwa’s description (1942b: 366): “Rücken graulich, Kopf, Antennen und Bauch gelb, Bein proximal etwas graulich, distal gelb. Seitenflügel mit einem deutlich rötlichen Fleck.” [Back greyish, head, antennae, and belly yellow, legs proximally somewhat greyish, distally yellow. Paranota with a clearly reddish spot.] The important part is the last sentence, which is again in total agreement of <italic><tp:taxon-name><tp:taxon-name-part taxon-name-part-type="genus" reg="Xystodesmus">Xystodesmus</tp:taxon-name-part></tp:taxon-name></italic> characters.</p></tp:treatment-sec><tp:treatment-sec sec-type="remarks" id="SECID0E3MBI"><title>Remarks.</title><p>Type material could not be studied since Takakuwa’s private collection, including type material of many species, is considered lost (<xref ref-type="bibr" rid="B40">Tanabe and Shinohara 1996</xref>; <xref ref-type="bibr" rid="B3">Chao and Chang 2008</xref>).</p></tp:treatment-sec><tp:treatment-sec><!--Section generated to contain objects referenced in tp:taxon-treatment.--><fig id="F15" position="float" orientation="portrait"><object-id xmlns:xlink="http://www.w3.org/1999/xlink" content-type="doi" xlink:type="simple">10.3897/zookeys.1231.141443.figure15</object-id><object-id xmlns:xlink="http://www.w3.org/1999/xlink" content-type="arpha" xlink:type="simple">A5F6081E-B6E6-5671-8A12-3E0B1E0ADA9B</object-id><label>Figure 15.</label><caption><p>Male gonopods of <italic><tp:taxon-name><tp:taxon-name-part taxon-name-part-type="genus" reg="Xystodesmus">Xystodesmus</tp:taxon-name-part></tp:taxon-name></italic> species. <bold>A</bold><italic><tp:taxon-name><tp:taxon-name-part taxon-name-part-type="genus" reg="Xystodesmus">Xystodesmus</tp:taxon-name-part><tp:taxon-name-part taxon-name-part-type="species" reg="amoenus">amoenus</tp:taxon-name-part></tp:taxon-name></italic> (Takakuwa, 1942), comb. nov., right gonopod of male type specimen from Daegu (= Taikyu), South Korea, redrawn from Takakuwa’s original (1942b: 362, fig. 5), mesal view, not to scale. Abbreviations: “a = Tibiotarsus, b = Femurabschnitt mit kleiner Spitze” <bold>B</bold><italic><tp:taxon-name><tp:taxon-name-part taxon-name-part-type="genus" reg="Xystodesmus">Xystodesmus</tp:taxon-name-part><tp:taxon-name-part taxon-name-part-type="species" reg="yamamiensis">yamamiensis</tp:taxon-name-part></tp:taxon-name></italic> Masuda, 2001, left gonopod of holotype male from Yamami, Aichi Pref., Japan (<named-content xmlns:xlink="http://www.w3.org/1999/xlink" content-type="dwc:institutional_code" xlink:title="National Museum of Nature and Science, Tokyo" xlink:href="http://grbio.org/institution/national-science-museum-natural-history" xlink:type="simple">NSMT</named-content>-My.294), lateral view. Abbreviations: a = acropodite, ca = coxal apophysis, ms = macroseta, pfp = prefemoral process. Scale bar: 0.5 mm (<bold>B</bold>).</p></caption><graphic xmlns:xlink="http://www.w3.org/1999/xlink" xlink:href="zookeys-1231-191_article-141443__-g015.jpg" position="float" orientation="portrait" xlink:type="simple" id="oo_1278926.jpg"><uri content-type="original_file" xlink:type="simple">https://binary.pensoft.net/fig/1278926</uri></graphic></fig></tp:treatment-sec><ref-list><ref id="B36"><mixed-citation xmlns:xlink="http://www.w3.org/1999/xlink" xlink:type="simple"><person-group><name name-style="western"><surname>Takakuwa</surname><given-names>Y</given-names></name></person-group> (<year>1942b</year>) <article-title>Die Myriopoden von Formosa, Philippinien, u. s. w.</article-title><source>Transactions of the Natural History Society of Formosa</source><volume>32</volume>(<issue>231</issue>): <fpage>359</fpage>–<lpage>367</lpage>.</mixed-citation></ref><ref id="B40"><mixed-citation xmlns:xlink="http://www.w3.org/1999/xlink" xlink:type="simple"><person-group><name name-style="western"><surname>Tanabe</surname><given-names>T</given-names></name><name name-style="western"><surname>Shinohara</surname><given-names>K</given-names></name></person-group> (<year>1996</year>) <article-title>Revision of the millipede genus <italic><tp:taxon-name><tp:taxon-name-part taxon-name-part-type="genus">Xystodesmus</tp:taxon-name-part></tp:taxon-name></italic>, with reference to the status of the tribe <tp:taxon-name><tp:taxon-name-part taxon-name-part-type="tribe">Xystodesmini</tp:taxon-name-part></tp:taxon-name> (<tp:taxon-name><tp:taxon-name-part taxon-name-part-type="class">Diplopoda</tp:taxon-name-part></tp:taxon-name>: <tp:taxon-name><tp:taxon-name-part taxon-name-part-type="family">Xystodesmidae</tp:taxon-name-part></tp:taxon-name>).</article-title><source>Journal of Natural History</source><volume>30</volume>(<issue>10</issue>): <fpage>1459</fpage>–<lpage>1494</lpage>. <ext-link xlink:href="10.1080/00222939600770831" ext-link-type="doi" xlink:type="simple">https://doi.org/10.1080/00222939600770831</ext-link></mixed-citation></ref><ref id="B16"><mixed-citation xmlns:xlink="http://www.w3.org/1999/xlink" xlink:type="simple"><person-group><name name-style="western"><surname>Marek</surname><given-names>PE</given-names></name><name name-style="western"><surname>Tanabe</surname><given-names>T</given-names></name><name name-style="western"><surname>Sierwald</surname><given-names>P</given-names></name></person-group> (<year>2014</year>) <article-title>A species catalog of the millipede family <tp:taxon-name><tp:taxon-name-part taxon-name-part-type="family">Xystodesmidae</tp:taxon-name-part></tp:taxon-name> (<tp:taxon-name><tp:taxon-name-part taxon-name-part-type="class">Diplopoda</tp:taxon-name-part></tp:taxon-name>: <tp:taxon-name><tp:taxon-name-part taxon-name-part-type="order">Polydesmida</tp:taxon-name-part></tp:taxon-name>).</article-title><source>Virginia Museum Natural History Publications</source><volume>17</volume>: <fpage>1</fpage>–<lpage>117</lpage>. <ext-link xlink:href="https://www.vmnh.net/content/vmnh/uploads/PDFs/research_and_collections/special_publications/vmnhspecialpub17.pdf" ext-link-type="uri" xlink:type="simple">https://www.vmnh.net/content/vmnh/uploads/PDFs/research_and_collections/special_publications/vmnhspecialpub17.pdf</ext-link></mixed-citation></ref><ref id="B3"><mixed-citation xmlns:xlink="http://www.w3.org/1999/xlink" xlink:type="simple"><person-group><name name-style="western"><surname>Chao</surname><given-names>J-L</given-names></name><name name-style="western"><surname>Chang</surname><given-names>H-W</given-names></name></person-group> (<year>2008</year>) <article-title>Neotype designation for two centipedes, <italic><tp:taxon-name><tp:taxon-name-part taxon-name-part-type="genus">Scolopocryptops</tp:taxon-name-part><tp:taxon-name-part taxon-name-part-type="species">curtus</tp:taxon-name-part></tp:taxon-name></italic> (Takakuwa, 1939) and Cryptops nigropictus Takakuwa, 1936, and a review of species of <tp:taxon-name><tp:taxon-name-part taxon-name-part-type="order">Scolopendromorpha</tp:taxon-name-part></tp:taxon-name> (<tp:taxon-name><tp:taxon-name-part taxon-name-part-type="class">Chilopoda</tp:taxon-name-part></tp:taxon-name>) in Taiwan.</article-title><source>Collection and Research</source><volume>21</volume>: <fpage>1</fpage>–<lpage>15</lpage>. <ext-link xlink:href="https://libknowledge.nmns.edu.tw/nmns/upload/bulletin/000000177/209000c/200812-1.pdf" ext-link-type="uri" xlink:type="simple">https://libknowledge.nmns.edu.tw/nmns/upload/bulletin/000000177/209000c/200812-1.pdf</ext-link></mixed-citation></ref></ref-list></tp:taxon-treatment>
