# Supplementary material for: ﻿Review of the millipede genus Xystodesmus (Diplopoda, Polydesmida), with seven new species from the southwestern part of Japan
Source: Zookeys. 2025 Mar 12;1231:191–232. doi: 10.3897/zookeys.1231.141443 (PMC11923595; doi:10.3897/zookeys.1231.141443)
Supplement: XML Treatment for Xystodesmus saltuosus [file zookeys.1231.141443-treatment12.xml]

<!DOCTYPE tp:taxon-treatment
  PUBLIC "-//TaxonX//DTD Taxonomic Treatment Publishing DTD v0 20100105//EN" "tax-treatment-NSO.dtd">
<tp:taxon-treatment xmlns:tp="http://www.plazi.org/taxpub"><tp:treatment-meta><kwd-group><label>Taxon classification</label><kwd>
              <named-content content-type="kingdom">Animalia</named-content>
            </kwd><kwd>
              <named-content content-type="order">Polydesmida</named-content>
            </kwd><kwd>
              <named-content content-type="family">Xystodesmidae</named-content>
            </kwd></kwd-group><mixed-citation publication-type="journal"><person-group><name><surname>Korsós</surname><given-names>Zoltán</given-names></name><name><surname>Nakamura</surname><given-names>Yasuyuki</given-names></name></person-group><article-title>﻿Review of the millipede genus <italic><tp:taxon-name><tp:taxon-name-part taxon-name-part-type="genus" reg="Xystodesmus">Xystodesmus</tp:taxon-name-part></tp:taxon-name></italic> (<tp:taxon-name><tp:taxon-name-part taxon-name-part-type="class">Diplopoda</tp:taxon-name-part></tp:taxon-name>, <tp:taxon-name><tp:taxon-name-part taxon-name-part-type="order">Polydesmida</tp:taxon-name-part></tp:taxon-name>), with seven new species from the southwestern part of Japan</article-title><source>Zookeys</source><day>12</day><month>03</month><year>2025</year><volume>1231</volume><fpage>191</fpage><lpage>232</lpage><pub-id pub-id-type="doi">10.3897/zookeys.1231.141443</pub-id></mixed-citation></tp:treatment-meta><tp:nomenclature><label>﻿</label><tp:taxon-name>
            <object-id xmlns:xlink="http://www.w3.org/1999/xlink" content-type="arpha" xlink:type="simple">5976EB48-6298-525C-A660-9016AE4DBB9F</object-id>
            <tp:taxon-name-part taxon-name-part-type="genus" reg="Xystodesmus">Xystodesmus</tp:taxon-name-part>
            <tp:taxon-name-part taxon-name-part-type="species" reg="saltuosus">saltuosus</tp:taxon-name-part>
          </tp:taxon-name><tp:taxon-authority>(Haga, 1968)</tp:taxon-authority><tp:taxon-status xmlns:xlink="http://www.w3.org/1999/xlink" xlink:type="simple">comb. nov.</tp:taxon-status><xref ref-type="fig" rid="F14">Fig. 14A–C</xref><tp:nomenclature-citation-list><tp:nomenclature-citation><tp:taxon-name>
                <tp:taxon-name-part taxon-name-part-type="genus" reg="Rhysodesmus">Rhysodesmus</tp:taxon-name-part>
                <tp:taxon-name-part taxon-name-part-type="species" reg="saltuosus">saltuosus</tp:taxon-name-part>
              </tp:taxon-name><comment>Haga, 1968: 8, fig. 11a–f: Mt Sarakura-yama, Kita-Kyushu City, 18 June 1961, leg. A. Haga</comment></tp:nomenclature-citation></tp:nomenclature-citation-list></tp:nomenclature><tp:treatment-sec sec-type="type material" id="SECID0EBPBI"><title>Type material examined.</title><p>Holotype male (<named-content xmlns:xlink="http://www.w3.org/1999/xlink" content-type="dwc:institutional_code" xlink:title="National Museum of Nature and Science, Tokyo" xlink:href="http://grbio.org/institution/national-science-museum-natural-history" xlink:type="simple">NSMT</named-content>-My.162).</p></tp:treatment-sec><tp:treatment-sec sec-type="redescription" id="SECID0EMPBI"><title>Redescription.</title><p>Length not possible to measure (holotype is in 5 pieces), but apparently under 30 mm, midbody width with paraterga 4.8 mm, midbody metatergal length 1.2 mm, collum width 4 mm, median collum length 1.9 mm. Body sides between segments 7–14 subparallel.</p><p>Head smooth, with two frontal setae, epicranial suture distinct. Antennal articles slightly clavate, first article sub-globose, articles 2–6 subequal in length, article 7 small, as long as wide.</p><p>Collum in dorsal view subtrapezoidal, no traces of marginal ridges, lateral corners rounded, directed posterio-ventrad, posterior margin slightly wavy. Pro- and metaterga smooth, transverse depression on metaterga hardly noticeable. Anterior edges of all paranota rounded, posterio-lateral corners increasingly pointed caudad, from segment 5 onwards with a concave posterior excision. Lateral sides of paranota arched, those bearing pores depressed, pore formula normal.</p><p>Segments 15–19 gradually tapering, caudal corners increasingly pointed. Epiproct in dorsal view triangular, in lateral view slightly curved ventrad, with 2+2 apical and 4+4 lateral setae all on strong tubercles; paraprocts smooth, with two pairs of setae, upper ones on margins, lower ones on sides; hypoproct semicircular with 1+1 setae on small tubercles.</p><p>Bases of midbody leg pairs well separated by 1.0 mm, sterna smooth and wide, pro- and metasterna well separated. Coxa sub-globose; prefemur ~ 1.2× longer, with well-developed ventral spine on postgonopodal legs; femur incrassate, ~ 2× as long as wide; postfemur much shorter, approximately as long as wide, tibia and tarsus slender, subequal in length, ~ 2× as long as wide; claw large, flat, curved ventrad.</p><p>Colour of living specimens unknown; holotype completely faded due to preservation, currently yellow, and even pro- and metatergal differences cannot be traced.</p><p><bold>Male sexual characters</bold>. Second leg pair with small coxal processes with a pair of strong setae (as in <italic><tp:taxon-name><tp:taxon-name-part taxon-name-part-type="genus" reg="Xystodesmus">X.</tp:taxon-name-part><tp:taxon-name-part taxon-name-part-type="species" reg="rebekae">rebekae</tp:taxon-name-part></tp:taxon-name></italic> sp. nov., Fig. <xref ref-type="fig" rid="F7">7C</xref>), sterna of segments 4–6 and leg pairs 3 onwards without any modification. Gonopod (Fig. <xref ref-type="fig" rid="F14">14A–C</xref>) coxa long and slender, ~ 2× as long as wide, coxal apophysis completely lacking, apophyseal macroseta relatively small. Telopodite built of three subequal, subparallel processes: prefemoral process (<italic>pfp</italic>) sits on short, densely setose prefemur; approximately as long as acropodite, curved distad at its end; solenomere has two processes, acropodite (<italic>a</italic>) subparallel-sided, flattened, tip rectangular as if cut off, prostatic groove runs along mesal side; and at its base, from the femoral part a third process (<italic>fp</italic>) starts, slightly shorter than acropodite, gradually tapering towards long, pointed tip.</p><fig id="F14" position="float" orientation="portrait"><object-id xmlns:xlink="http://www.w3.org/1999/xlink" content-type="doi" xlink:type="simple">10.3897/zookeys.1231.141443.figure14</object-id><object-id xmlns:xlink="http://www.w3.org/1999/xlink" content-type="arpha" xlink:type="simple">CFD3AC1D-2CEC-55A3-A195-575459156018</object-id><label>Figure 14.</label><caption><p><italic><tp:taxon-name><tp:taxon-name-part taxon-name-part-type="genus" reg="Xystodesmus">Xystodesmus</tp:taxon-name-part><tp:taxon-name-part taxon-name-part-type="species" reg="saltuosus">saltuosus</tp:taxon-name-part></tp:taxon-name></italic> (Haga, 1968), comb. nov., holotype male from Kita-Kyushu (<named-content xmlns:xlink="http://www.w3.org/1999/xlink" content-type="dwc:institutional_code" xlink:title="National Museum of Nature and Science, Tokyo" xlink:href="http://grbio.org/institution/national-science-museum-natural-history" xlink:type="simple">NSMT</named-content>-My.162) <bold>A</bold> right gonopod mesal view <bold>B, C</bold> left gonopod lateral and mesal views, respectively. Abbreviations: a = acropodite, fp = femoral process, pfp = prefemoral process. Scale bar: 0.5 mm.</p></caption><graphic xmlns:xlink="http://www.w3.org/1999/xlink" xlink:href="zookeys-1231-191_article-141443__-g014.jpg" position="float" orientation="portrait" xlink:type="simple" id="oo_1278925.jpg"><uri content-type="original_file" xlink:type="simple">https://binary.pensoft.net/fig/1278925</uri></graphic></fig><fig id="F15" position="float" orientation="portrait"><object-id xmlns:xlink="http://www.w3.org/1999/xlink" content-type="doi" xlink:type="simple">10.3897/zookeys.1231.141443.figure15</object-id><object-id xmlns:xlink="http://www.w3.org/1999/xlink" content-type="arpha" xlink:type="simple">A5F6081E-B6E6-5671-8A12-3E0B1E0ADA9B</object-id><label>Figure 15.</label><caption><p>Male gonopods of <italic><tp:taxon-name><tp:taxon-name-part taxon-name-part-type="genus" reg="Xystodesmus">Xystodesmus</tp:taxon-name-part></tp:taxon-name></italic> species. <bold>A</bold><italic><tp:taxon-name><tp:taxon-name-part taxon-name-part-type="genus" reg="Xystodesmus">Xystodesmus</tp:taxon-name-part><tp:taxon-name-part taxon-name-part-type="species" reg="amoenus">amoenus</tp:taxon-name-part></tp:taxon-name></italic> (Takakuwa, 1942), comb. nov., right gonopod of male type specimen from Daegu (= Taikyu), South Korea, redrawn from Takakuwa’s original (1942b: 362, fig. 5), mesal view, not to scale. Abbreviations: “a = Tibiotarsus, b = Femurabschnitt mit kleiner Spitze” <bold>B</bold><italic><tp:taxon-name><tp:taxon-name-part taxon-name-part-type="genus" reg="Xystodesmus">Xystodesmus</tp:taxon-name-part><tp:taxon-name-part taxon-name-part-type="species" reg="yamamiensis">yamamiensis</tp:taxon-name-part></tp:taxon-name></italic> Masuda, 2001, left gonopod of holotype male from Yamami, Aichi Pref., Japan (<named-content xmlns:xlink="http://www.w3.org/1999/xlink" content-type="dwc:institutional_code" xlink:title="National Museum of Nature and Science, Tokyo" xlink:href="http://grbio.org/institution/national-science-museum-natural-history" xlink:type="simple">NSMT</named-content>-My.294), lateral view. Abbreviations: a = acropodite, ca = coxal apophysis, ms = macroseta, pfp = prefemoral process. Scale bar: 0.5 mm (<bold>B</bold>).</p></caption><graphic xmlns:xlink="http://www.w3.org/1999/xlink" xlink:href="zookeys-1231-191_article-141443__-g015.jpg" position="float" orientation="portrait" xlink:type="simple" id="oo_1278926.jpg"><uri content-type="original_file" xlink:type="simple">https://binary.pensoft.net/fig/1278926</uri></graphic></fig><p>Female unknown.</p></tp:treatment-sec><tp:treatment-sec sec-type="remarks" id="SECID0EKTBI"><title>Remarks.</title><p><italic><tp:taxon-name><tp:taxon-name-part taxon-name-part-type="genus" reg="Rhysodesmus">Rhysodesmus</tp:taxon-name-part></tp:taxon-name></italic> is a Middle American genus, and the name was mistakenly used by early Japanese authors, mainly following the prominent Japanese myriapodologist Yoshioki Takakuwa (1873–1960). The situation was first explained in Japanese by <xref ref-type="bibr" rid="B33">Shinohara (1977)</xref>, but also established by <xref ref-type="bibr" rid="B10">Hoffman (1980)</xref>, <xref ref-type="bibr" rid="B16">Marek et al. (2014)</xref>, and <xref ref-type="bibr" rid="B11">Huerta-de la Barrera et al. (2021)</xref>. The species itself (<italic><tp:taxon-name><tp:taxon-name-part taxon-name-part-type="genus" reg="Rhysodesmus">Rh.</tp:taxon-name-part><tp:taxon-name-part taxon-name-part-type="species" reg="saltuosus">saltuosus</tp:taxon-name-part></tp:taxon-name></italic>) was unfortunately overlooked by <xref ref-type="bibr" rid="B33">Shinohara (1977)</xref>, <xref ref-type="bibr" rid="B40">Tanabe and Shinohara (1996)</xref>, and <xref ref-type="bibr" rid="B16">Marek et al. (2014)</xref> since it was published in a private but widely available publication (<xref ref-type="bibr" rid="B6">Haga 1968</xref>). <xref ref-type="bibr" rid="B11">Huerta-de la Barrera et al. (2021)</xref> referred to Haga’s publication, but did not specifically mentioned <italic><tp:taxon-name><tp:taxon-name-part taxon-name-part-type="genus" reg="Rhysodesmus">Rh.</tp:taxon-name-part><tp:taxon-name-part taxon-name-part-type="species" reg="saltuosus">saltuosus.</tp:taxon-name-part></tp:taxon-name></italic> Since the holotype male was available for study we could establish its association with <italic><tp:taxon-name><tp:taxon-name-part taxon-name-part-type="genus" reg="Xystodesmus">Xystodesmus</tp:taxon-name-part></tp:taxon-name></italic> and removed the species from <italic><tp:taxon-name><tp:taxon-name-part taxon-name-part-type="genus" reg="Rhysodesmus">Rhysodesmus</tp:taxon-name-part></tp:taxon-name></italic>.</p></tp:treatment-sec><tp:treatment-sec><!--Section generated to contain objects referenced in tp:taxon-treatment.--><fig id="F7" position="float" orientation="portrait"><object-id xmlns:xlink="http://www.w3.org/1999/xlink" content-type="doi" xlink:type="simple">10.3897/zookeys.1231.141443.figure7</object-id><object-id xmlns:xlink="http://www.w3.org/1999/xlink" content-type="arpha" xlink:type="simple">D8274CB5-0D39-5444-B9F5-650BA614B954</object-id><label>Figure 7.</label><caption><p><italic><tp:taxon-name><tp:taxon-name-part taxon-name-part-type="genus" reg="Xystodesmus">Xystodesmus</tp:taxon-name-part><tp:taxon-name-part taxon-name-part-type="species" reg="rebekae">rebekae</tp:taxon-name-part></tp:taxon-name></italic> sp. nov., male paratype from Mt. Yae-dake, Okinawa-jima Island, Okinawa Pref. <bold>A, B</bold> right gonopod, ventromesal and dorsolateral views, respectively <bold>C</bold> 2<sup>nd</sup> legpair (from tibia omitted), anterior view <bold>D</bold> body cross section, 6<sup>th</sup> segment, anterior view. Abbreviations: a = acropodite, ms = macroseta, pfp = prefemoral process. Scale bars: 1 mm.</p></caption><graphic xmlns:xlink="http://www.w3.org/1999/xlink" xlink:href="zookeys-1231-191_article-141443__-g007.jpg" position="float" orientation="portrait" xlink:type="simple" id="oo_1278918.jpg"><uri content-type="original_file" xlink:type="simple">https://binary.pensoft.net/fig/1278918</uri></graphic></fig></tp:treatment-sec><ref-list><ref id="B33"><mixed-citation xmlns:xlink="http://www.w3.org/1999/xlink" xlink:type="simple"><person-group><name name-style="western"><surname>Shinohara</surname><given-names>K</given-names></name></person-group> (<year>1977</year>) <article-title>[Revaluation on <tp:taxon-name><tp:taxon-name-part taxon-name-part-type="genus">Riukiaria</tp:taxon-name-part></tp:taxon-name><tp:taxon-name><tp:taxon-name-part taxon-name-part-type="class">Diplopoda</tp:taxon-name-part></tp:taxon-name>].</article-title><source>Acta Arachnologica</source><volume>27</volume>: <fpage>115</fpage>–<lpage>119</lpage>. [in Japanese with English synopsis] <ext-link xlink:href="10.2476/asjaa.27.Specialnumber_115" ext-link-type="doi" xlink:type="simple">https://doi.org/10.2476/asjaa.27.Specialnumber_115</ext-link></mixed-citation></ref><ref id="B10"><mixed-citation xmlns:xlink="http://www.w3.org/1999/xlink" xlink:type="simple"><person-group><name name-style="western"><surname>Hoffman</surname><given-names>RL</given-names></name></person-group> (<year>1980</year>) <source>Classification of the <tp:taxon-name><tp:taxon-name-part taxon-name-part-type="class">Diplopoda</tp:taxon-name-part></tp:taxon-name>.</source><publisher-name>Museum d’Histoire Naturelle</publisher-name>, <publisher-loc>Geneve</publisher-loc>, <size units="page">237 pp</size>.</mixed-citation></ref><ref id="B16"><mixed-citation xmlns:xlink="http://www.w3.org/1999/xlink" xlink:type="simple"><person-group><name name-style="western"><surname>Marek</surname><given-names>PE</given-names></name><name name-style="western"><surname>Tanabe</surname><given-names>T</given-names></name><name name-style="western"><surname>Sierwald</surname><given-names>P</given-names></name></person-group> (<year>2014</year>) <article-title>A species catalog of the millipede family <tp:taxon-name><tp:taxon-name-part taxon-name-part-type="family">Xystodesmidae</tp:taxon-name-part></tp:taxon-name> (<tp:taxon-name><tp:taxon-name-part taxon-name-part-type="class">Diplopoda</tp:taxon-name-part></tp:taxon-name>: <tp:taxon-name><tp:taxon-name-part taxon-name-part-type="order">Polydesmida</tp:taxon-name-part></tp:taxon-name>).</article-title><source>Virginia Museum Natural History Publications</source><volume>17</volume>: <fpage>1</fpage>–<lpage>117</lpage>. <ext-link xlink:href="https://www.vmnh.net/content/vmnh/uploads/PDFs/research_and_collections/special_publications/vmnhspecialpub17.pdf" ext-link-type="uri" xlink:type="simple">https://www.vmnh.net/content/vmnh/uploads/PDFs/research_and_collections/special_publications/vmnhspecialpub17.pdf</ext-link></mixed-citation></ref><ref id="B11"><mixed-citation xmlns:xlink="http://www.w3.org/1999/xlink" xlink:type="simple"><person-group><name name-style="western"><surname>Huerta-de la Barrera</surname><given-names>IE</given-names></name><name name-style="western"><surname>Bueno-Villegas</surname><given-names>J</given-names></name><name name-style="western"><surname>Means</surname><given-names>JC</given-names></name><name name-style="western"><surname>Cupul-Magaña</surname><given-names>FG</given-names></name></person-group> (<year>2021</year>) <article-title>Redescription of <tp:taxon-name><tp:taxon-name-part taxon-name-part-type="genus">Rhysodesmus</tp:taxon-name-part></tp:taxon-name> dasypus (Gervais, 1847), the type species of the genus (<tp:taxon-name><tp:taxon-name-part taxon-name-part-type="order">Polydesmida</tp:taxon-name-part></tp:taxon-name>: <tp:taxon-name><tp:taxon-name-part taxon-name-part-type="family">Xystodesmidae</tp:taxon-name-part></tp:taxon-name>).</article-title><source>Zootaxa</source><volume>5040</volume>(<issue>1</issue>): <fpage>66</fpage>–<lpage>76</lpage>. <ext-link xlink:href="10.11646/zootaxa.5040.1.3" ext-link-type="doi" xlink:type="simple">https://doi.org/10.11646/zootaxa.5040.1.3</ext-link></mixed-citation></ref><ref id="B40"><mixed-citation xmlns:xlink="http://www.w3.org/1999/xlink" xlink:type="simple"><person-group><name name-style="western"><surname>Tanabe</surname><given-names>T</given-names></name><name name-style="western"><surname>Shinohara</surname><given-names>K</given-names></name></person-group> (<year>1996</year>) <article-title>Revision of the millipede genus <italic><tp:taxon-name><tp:taxon-name-part taxon-name-part-type="genus">Xystodesmus</tp:taxon-name-part></tp:taxon-name></italic>, with reference to the status of the tribe <tp:taxon-name><tp:taxon-name-part taxon-name-part-type="tribe">Xystodesmini</tp:taxon-name-part></tp:taxon-name> (<tp:taxon-name><tp:taxon-name-part taxon-name-part-type="class">Diplopoda</tp:taxon-name-part></tp:taxon-name>: <tp:taxon-name><tp:taxon-name-part taxon-name-part-type="family">Xystodesmidae</tp:taxon-name-part></tp:taxon-name>).</article-title><source>Journal of Natural History</source><volume>30</volume>(<issue>10</issue>): <fpage>1459</fpage>–<lpage>1494</lpage>. <ext-link xlink:href="10.1080/00222939600770831" ext-link-type="doi" xlink:type="simple">https://doi.org/10.1080/00222939600770831</ext-link></mixed-citation></ref><ref id="B6"><mixed-citation xmlns:xlink="http://www.w3.org/1999/xlink" xlink:type="simple"><person-group><name name-style="western"><surname>Haga</surname><given-names>A</given-names></name></person-group> (<year>1968</year>) [Japanese Millipedes]. Private publication, 11 pp. [in Japanese]</mixed-citation></ref></ref-list></tp:taxon-treatment>
