# Supplementary material for: ﻿Review of the millipede genus Xystodesmus (Diplopoda, Polydesmida), with seven new species from the southwestern part of Japan
Source: Zookeys. 2025 Mar 12;1231:191–232. doi: 10.3897/zookeys.1231.141443 (PMC11923595; doi:10.3897/zookeys.1231.141443)
Supplement: XML Treatment for Xystodesmus martensii [file zookeys.1231.141443-treatment13.xml]

<!DOCTYPE tp:taxon-treatment
  PUBLIC "-//TaxonX//DTD Taxonomic Treatment Publishing DTD v0 20100105//EN" "tax-treatment-NSO.dtd">
<tp:taxon-treatment xmlns:tp="http://www.plazi.org/taxpub"><tp:treatment-meta><kwd-group><label>Taxon classification</label><kwd>
              <named-content content-type="kingdom">Animalia</named-content>
            </kwd><kwd>
              <named-content content-type="order">Polydesmida</named-content>
            </kwd><kwd>
              <named-content content-type="family">Xystodesmidae</named-content>
            </kwd></kwd-group><mixed-citation publication-type="journal"><person-group><name><surname>Korsós</surname><given-names>Zoltán</given-names></name><name><surname>Nakamura</surname><given-names>Yasuyuki</given-names></name></person-group><article-title>﻿Review of the millipede genus <italic><tp:taxon-name><tp:taxon-name-part taxon-name-part-type="genus" reg="Xystodesmus">Xystodesmus</tp:taxon-name-part></tp:taxon-name></italic> (<tp:taxon-name><tp:taxon-name-part taxon-name-part-type="class">Diplopoda</tp:taxon-name-part></tp:taxon-name>, <tp:taxon-name><tp:taxon-name-part taxon-name-part-type="order">Polydesmida</tp:taxon-name-part></tp:taxon-name>), with seven new species from the southwestern part of Japan</article-title><source>Zookeys</source><day>12</day><month>03</month><year>2025</year><volume>1231</volume><fpage>191</fpage><lpage>232</lpage><pub-id pub-id-type="doi">10.3897/zookeys.1231.141443</pub-id></mixed-citation></tp:treatment-meta><tp:nomenclature><label>﻿</label><tp:taxon-name>
            <object-id xmlns:xlink="http://www.w3.org/1999/xlink" content-type="arpha" xlink:type="simple">D80AF95E-F811-5206-B688-EE9D2BED4D32</object-id>
            <tp:taxon-name-part taxon-name-part-type="genus" reg="Xystodesmus">Xystodesmus</tp:taxon-name-part>
            <tp:taxon-name-part taxon-name-part-type="species" reg="martensii">martensii</tp:taxon-name-part>
          </tp:taxon-name><tp:taxon-authority>(Peters, 1864)</tp:taxon-authority><xref ref-type="fig" rid="F17">Fig. 17C, D</xref><tp:nomenclature-citation-list><tp:nomenclature-citation><tp:taxon-name><tp:taxon-name-part taxon-name-part-type="genus" reg="Polydesmus">Polydesmus</tp:taxon-name-part> (<tp:taxon-name-part taxon-name-part-type="subgenus" reg="Fontaria">Fontaria</tp:taxon-name-part>) <tp:taxon-name-part taxon-name-part-type="species" reg="martensii">martensii</tp:taxon-name-part></tp:taxon-name><comment>Peters, 1864: 531, no fig.</comment></tp:nomenclature-citation><tp:nomenclature-citation><tp:taxon-name>
                <tp:taxon-name-part taxon-name-part-type="genus" reg="Xystodesmus">Xystodesmus</tp:taxon-name-part>
                <tp:taxon-name-part taxon-name-part-type="species" reg="martensii">martensii</tp:taxon-name-part>
              </tp:taxon-name><comment>: <xref ref-type="bibr" rid="B4">Cook 1895</xref>: 5, no fig.</comment></tp:nomenclature-citation></tp:nomenclature-citation-list></tp:nomenclature><tp:treatment-sec sec-type="material" id="SECID0EKYBI"><title>Material examined.</title><p>• 4 males, 3 females, Japan, Honshu, Kanagawa Pref., Fujisawa City, Eno-shima Isl., Kodama Shrine, <named-content xmlns:xlink="http://www.w3.org/1999/xlink" content-type="dwc:verbatimCoordinates" xlink:type="simple"><named-content content-type="geo-json" specific-use="{&#34;type&#34;:&#34;Point&#34;,&#34;coordinates&#34;:[139.481111,35.300833]}" id="NCID0ETYBI" xlink:type="simple">35°18'03"N, 139°28'52"E</named-content></named-content>, 20 m a.s.l., oak grove, 11 October 2010, leg. Z. Korsós and Y. Nakamura (<named-content xmlns:xlink="http://www.w3.org/1999/xlink" content-type="dwc:institutional_code" xlink:title="Hungarian Natural History Museum, Budapest" xlink:href="http://grbio.org/institution/hungarian-natural-history-museum-termeszettudomanyi-muzeum" xlink:type="simple">HNHM</named-content> diplo-04549); • 3 males, 4 females, Japan, Honshu, Kanagawa Pref., Isehara City, Mt. Oyama, Yabitsu Pass, 760 m a.s.l., <named-content xmlns:xlink="http://www.w3.org/1999/xlink" content-type="dwc:verbatimCoordinates" xlink:type="simple"><named-content content-type="geo-json" specific-use="{&#34;type&#34;:&#34;Point&#34;,&#34;coordinates&#34;:[139.234722,35.426667]}" id="NCID0EAZBI" xlink:type="simple">35°25'36"N, 139°14'05"E</named-content></named-content>, <italic><tp:taxon-name><tp:taxon-name-part taxon-name-part-type="genus" reg="Cryptomeria">Cryptomeria</tp:taxon-name-part><tp:taxon-name-part taxon-name-part-type="species" reg="japonica">japonica</tp:taxon-name-part></tp:taxon-name></italic> forest, 11 October 2010, leg. Z. Korsós and Y. Nakamura (<named-content xmlns:xlink="http://www.w3.org/1999/xlink" content-type="dwc:institutional_code" xlink:title="Hungarian Natural History Museum, Budapest" xlink:href="http://grbio.org/institution/hungarian-natural-history-museum-termeszettudomanyi-muzeum" xlink:type="simple">HNHM</named-content> diplo-04550); 1 male, Japan, Honshu, Kanagawa Pref., Yamakita Town, Yuzuku, Myojin Pass, 12 October 2010, leg. Y. Nakamura (<named-content xmlns:xlink="http://www.w3.org/1999/xlink" content-type="dwc:institutional_code" xlink:title="Museum of the University of the Ryukyus, Okinawa" xlink:href="http://grbio.org/institution/university-ryukyus" xlink:type="simple">RUMF</named-content>-ZD-00935)</p></tp:treatment-sec><tp:treatment-sec sec-type="Descriptive notes" id="SECID0E1ZBI"><title>Descriptive notes.</title><p><xref ref-type="bibr" rid="B40">Tanabe and Shinohara (1996)</xref> gave an extensive redescription of the species based on their new material and have shown great variation in the shape of male gonopods. The gonopods of the eight males we studied here fit within the range of variation described by <xref ref-type="bibr" rid="B40">Tanabe and Shinohara (1996)</xref>. We also noticed the conspicuous metatergal tubercles, which are much more developed than in other <italic><tp:taxon-name><tp:taxon-name-part taxon-name-part-type="genus" reg="Xystodesmus">Xystodesmus</tp:taxon-name-part></tp:taxon-name></italic> species.</p></tp:treatment-sec><tp:treatment-sec sec-type="Colour of living specimens" id="SECID0EP1BI"><title>Colour of living specimens</title><p>(Fig. <xref ref-type="fig" rid="F17">17C, D</xref>). The Kanagawa samples represent two slightly different colour morphs: one pale greyish, the other one dark brown, but both have the typical and strong, reddish orange spots on paranota.</p></tp:treatment-sec><tp:treatment-sec><!--Section generated to contain objects referenced in tp:taxon-treatment.--><fig id="F17" position="float" orientation="portrait"><object-id xmlns:xlink="http://www.w3.org/1999/xlink" content-type="doi" xlink:type="simple">10.3897/zookeys.1231.141443.figure17</object-id><object-id xmlns:xlink="http://www.w3.org/1999/xlink" content-type="arpha" xlink:type="simple">C16EAE21-BD8F-55DB-8D11-1A64812E4194</object-id><label>Figure 17.</label><caption><p>Live habitus of <italic><tp:taxon-name><tp:taxon-name-part taxon-name-part-type="genus" reg="Xystodesmus">Xystodesmus</tp:taxon-name-part></tp:taxon-name></italic> millipedes <bold>A, B</bold><italic><tp:taxon-name><tp:taxon-name-part taxon-name-part-type="genus" reg="Xystodesmus">X.</tp:taxon-name-part><tp:taxon-name-part taxon-name-part-type="species" reg="variatus">variatus</tp:taxon-name-part></tp:taxon-name></italic> (Pocock, 1895) males, Kouri-jima Isl., Okinawa Pref. <bold>C, D</bold><italic><tp:taxon-name><tp:taxon-name-part taxon-name-part-type="genus" reg="Xystodesmus">X.</tp:taxon-name-part><tp:taxon-name-part taxon-name-part-type="species" reg="martensii">martensii</tp:taxon-name-part></tp:taxon-name></italic> (Peters, 1864) males <bold>C</bold> Eno-shima Isl., Kanagawa Pref. <bold>D</bold> Mt. Oyama, Kanagawa Pref. <bold>E, F</bold><italic><tp:taxon-name><tp:taxon-name-part taxon-name-part-type="genus" reg="Xystodesmus">X.</tp:taxon-name-part><tp:taxon-name-part taxon-name-part-type="species" reg="nikkoensis">nikkoensis</tp:taxon-name-part></tp:taxon-name></italic> (Chamberlin &amp; Wang, 1953) males, Yaku-shima Isl., Kagoshima Pref. Not to scale.</p></caption><graphic xmlns:xlink="http://www.w3.org/1999/xlink" xlink:href="zookeys-1231-191_article-141443__-g017.jpg" position="float" orientation="portrait" xlink:type="simple" id="oo_1278928.jpg"><uri content-type="original_file" xlink:type="simple">https://binary.pensoft.net/fig/1278928</uri></graphic></fig></tp:treatment-sec><ref-list><ref id="B4"><mixed-citation xmlns:xlink="http://www.w3.org/1999/xlink" xlink:type="simple"><person-group><name name-style="western"><surname>Cook</surname><given-names>OF</given-names></name></person-group> (<year>1895</year>) <article-title>The <tp:taxon-name><tp:taxon-name-part taxon-name-part-type="family">Crapedosomatidae</tp:taxon-name-part></tp:taxon-name> of North America.</article-title><source>Annals New York Academy of Science</source><volume>9</volume>: <fpage>1</fpage>–<lpage>180</lpage>. <ext-link xlink:href="10.1111/j.1749-6632.1896.tb55430.x" ext-link-type="doi" xlink:type="simple">https://doi.org/10.1111/j.1749-6632.1896.tb55430.x</ext-link></mixed-citation></ref><ref id="B40"><mixed-citation xmlns:xlink="http://www.w3.org/1999/xlink" xlink:type="simple"><person-group><name name-style="western"><surname>Tanabe</surname><given-names>T</given-names></name><name name-style="western"><surname>Shinohara</surname><given-names>K</given-names></name></person-group> (<year>1996</year>) <article-title>Revision of the millipede genus <italic><tp:taxon-name><tp:taxon-name-part taxon-name-part-type="genus">Xystodesmus</tp:taxon-name-part></tp:taxon-name></italic>, with reference to the status of the tribe <tp:taxon-name><tp:taxon-name-part taxon-name-part-type="tribe">Xystodesmini</tp:taxon-name-part></tp:taxon-name> (<tp:taxon-name><tp:taxon-name-part taxon-name-part-type="class">Diplopoda</tp:taxon-name-part></tp:taxon-name>: <tp:taxon-name><tp:taxon-name-part taxon-name-part-type="family">Xystodesmidae</tp:taxon-name-part></tp:taxon-name>).</article-title><source>Journal of Natural History</source><volume>30</volume>(<issue>10</issue>): <fpage>1459</fpage>–<lpage>1494</lpage>. <ext-link xlink:href="10.1080/00222939600770831" ext-link-type="doi" xlink:type="simple">https://doi.org/10.1080/00222939600770831</ext-link></mixed-citation></ref></ref-list></tp:taxon-treatment>
