# Supplementary material for: ﻿Review of the millipede genus Xystodesmus (Diplopoda, Polydesmida), with seven new species from the southwestern part of Japan
Source: Zookeys. 2025 Mar 12;1231:191–232. doi: 10.3897/zookeys.1231.141443 (PMC11923595; doi:10.3897/zookeys.1231.141443)
Supplement: XML Treatment for Xystodesmus nikkoensis [file zookeys.1231.141443-treatment14.xml]

<!DOCTYPE tp:taxon-treatment
  PUBLIC "-//TaxonX//DTD Taxonomic Treatment Publishing DTD v0 20100105//EN" "tax-treatment-NSO.dtd">
<tp:taxon-treatment xmlns:tp="http://www.plazi.org/taxpub"><tp:treatment-meta><kwd-group><label>Taxon classification</label><kwd>
              <named-content content-type="kingdom">Animalia</named-content>
            </kwd><kwd>
              <named-content content-type="order">Polydesmida</named-content>
            </kwd><kwd>
              <named-content content-type="family">Xystodesmidae</named-content>
            </kwd></kwd-group><mixed-citation publication-type="journal"><person-group><name><surname>Korsós</surname><given-names>Zoltán</given-names></name><name><surname>Nakamura</surname><given-names>Yasuyuki</given-names></name></person-group><article-title>﻿Review of the millipede genus <italic><tp:taxon-name><tp:taxon-name-part taxon-name-part-type="genus" reg="Xystodesmus">Xystodesmus</tp:taxon-name-part></tp:taxon-name></italic> (<tp:taxon-name><tp:taxon-name-part taxon-name-part-type="class">Diplopoda</tp:taxon-name-part></tp:taxon-name>, <tp:taxon-name><tp:taxon-name-part taxon-name-part-type="order">Polydesmida</tp:taxon-name-part></tp:taxon-name>), with seven new species from the southwestern part of Japan</article-title><source>Zookeys</source><day>12</day><month>03</month><year>2025</year><volume>1231</volume><fpage>191</fpage><lpage>232</lpage><pub-id pub-id-type="doi">10.3897/zookeys.1231.141443</pub-id></mixed-citation></tp:treatment-meta><tp:nomenclature><label>﻿</label><tp:taxon-name>
            <object-id xmlns:xlink="http://www.w3.org/1999/xlink" content-type="arpha" xlink:type="simple">59336AE4-CC57-597A-ACD0-65B8052FF9A1</object-id>
            <tp:taxon-name-part taxon-name-part-type="genus" reg="Xystodesmus">Xystodesmus</tp:taxon-name-part>
            <tp:taxon-name-part taxon-name-part-type="species" reg="nikkoensis">nikkoensis</tp:taxon-name-part>
          </tp:taxon-name><tp:taxon-authority>(Chamberlin &amp; Wang, 1953)</tp:taxon-authority><xref ref-type="fig" rid="F17">Fig. 17E, F</xref><tp:nomenclature-citation-list><tp:nomenclature-citation><tp:taxon-name>
                <tp:taxon-name-part taxon-name-part-type="genus" reg="Nikkonus">Nikkonus</tp:taxon-name-part>
                <tp:taxon-name-part taxon-name-part-type="species" reg="nikkoensis">nikkoensis</tp:taxon-name-part>
              </tp:taxon-name><comment>Chamberlin &amp; Wang, 1953: 9, fig. 3</comment></tp:nomenclature-citation><tp:nomenclature-citation><tp:taxon-name>
                <tp:taxon-name-part taxon-name-part-type="genus" reg="Xystodesmus">Xystodesmus</tp:taxon-name-part>
                <tp:taxon-name-part taxon-name-part-type="species" reg="nikkoensis">nikkoensis</tp:taxon-name-part>
              </tp:taxon-name><comment>: <xref ref-type="bibr" rid="B40">Tanabe and Shinohara 1996</xref>: 1484, figs 3–7, 11J–K, 13A, 16A, 17L, M</comment></tp:nomenclature-citation></tp:nomenclature-citation-list></tp:nomenclature><tp:treatment-sec sec-type="material" id="SECID0EA4BI"><title>Material examined.</title><p>• 4 males, Japan, Northern Ryukyus, Kagoshima Pref., Osumi Group, Yaku-shima Isl., Anbo forest road, <italic><tp:taxon-name><tp:taxon-name-part taxon-name-part-type="genus" reg="Cryptomeria">Cryptomeria</tp:taxon-name-part><tp:taxon-name-part taxon-name-part-type="species" reg="japonica">japonica</tp:taxon-name-part></tp:taxon-name></italic> forest, <named-content xmlns:xlink="http://www.w3.org/1999/xlink" content-type="dwc:verbatimCoordinates" xlink:type="simple"><named-content content-type="geo-json" specific-use="{&#34;type&#34;:&#34;Point&#34;,&#34;coordinates&#34;:[130.631667,30.311667]}" id="NCID0EU4BI" xlink:type="simple">30°18'42.0"N, 130°37'54.0"E</named-content></named-content>, 190 m a.s.l., 5 July 2010, leg. Z. Korsós (<named-content xmlns:xlink="http://www.w3.org/1999/xlink" content-type="dwc:institutional_code" xlink:title="Hungarian Natural History Museum, Budapest" xlink:href="http://grbio.org/institution/hungarian-natural-history-museum-termeszettudomanyi-muzeum" xlink:type="simple">HNHM</named-content> diplo-04551).</p></tp:treatment-sec><tp:treatment-sec sec-type="Descriptive notes" id="SECID0E54BI"><title>Descriptive notes.</title><p><xref ref-type="bibr" rid="B40">Tanabe and Shinohara (1996)</xref> gave a short redescription and showed relatively small variability in the male gonopod structure. Our specimens, collected exactly on the original type locality (“Anbo Rindo”, Yaku-shima Island) are in complete agreement. <xref ref-type="bibr" rid="B40">Tanabe and Shinohara (1996</xref>, p. 1484) also said <italic><tp:taxon-name><tp:taxon-name-part taxon-name-part-type="genus" reg="Xystodesmus">X.</tp:taxon-name-part><tp:taxon-name-part taxon-name-part-type="species" reg="nikkoensis">nikkoensis</tp:taxon-name-part></tp:taxon-name></italic> is “the smallest species of xystodesmid in Japan”. This statement, however, in light of the present discovery of the new species <italic><tp:taxon-name><tp:taxon-name-part taxon-name-part-type="genus" reg="Xystodesmus">X.</tp:taxon-name-part><tp:taxon-name-part taxon-name-part-type="species" reg="parvus">parvus</tp:taxon-name-part></tp:taxon-name></italic> sp. nov. and <italic><tp:taxon-name><tp:taxon-name-part taxon-name-part-type="genus" reg="Xystodesmus">X.</tp:taxon-name-part><tp:taxon-name-part taxon-name-part-type="species" reg="sesokoensis">sesokoensis</tp:taxon-name-part></tp:taxon-name></italic> sp. nov., is not true anymore.</p></tp:treatment-sec><tp:treatment-sec sec-type="Colour of living specimens" id="SECID0EN6BI"><title>Colour of living specimens</title><p>(Fig. <xref ref-type="fig" rid="F17">17E, F</xref>). According to <xref ref-type="bibr" rid="B40">Tanabe and Shinohara (1996</xref>: 1484) Yaku-shima specimens have on “collum and metatergites with yellowish white paranotal spots”. Based on our freshly photographed animals also from Yaku-shima Isl., we can support this observation and can add that those paranotal spots are even more conspicuous next to the entirely dark brown body colour.</p></tp:treatment-sec><tp:treatment-sec><!--Section generated to contain objects referenced in tp:taxon-treatment.--><fig id="F17" position="float" orientation="portrait"><object-id xmlns:xlink="http://www.w3.org/1999/xlink" content-type="doi" xlink:type="simple">10.3897/zookeys.1231.141443.figure17</object-id><object-id xmlns:xlink="http://www.w3.org/1999/xlink" content-type="arpha" xlink:type="simple">C16EAE21-BD8F-55DB-8D11-1A64812E4194</object-id><label>Figure 17.</label><caption><p>Live habitus of <italic><tp:taxon-name><tp:taxon-name-part taxon-name-part-type="genus" reg="Xystodesmus">Xystodesmus</tp:taxon-name-part></tp:taxon-name></italic> millipedes <bold>A, B</bold><italic><tp:taxon-name><tp:taxon-name-part taxon-name-part-type="genus" reg="Xystodesmus">X.</tp:taxon-name-part><tp:taxon-name-part taxon-name-part-type="species" reg="variatus">variatus</tp:taxon-name-part></tp:taxon-name></italic> (Pocock, 1895) males, Kouri-jima Isl., Okinawa Pref. <bold>C, D</bold><italic><tp:taxon-name><tp:taxon-name-part taxon-name-part-type="genus" reg="Xystodesmus">X.</tp:taxon-name-part><tp:taxon-name-part taxon-name-part-type="species" reg="martensii">martensii</tp:taxon-name-part></tp:taxon-name></italic> (Peters, 1864) males <bold>C</bold> Eno-shima Isl., Kanagawa Pref. <bold>D</bold> Mt. Oyama, Kanagawa Pref. <bold>E, F</bold><italic><tp:taxon-name><tp:taxon-name-part taxon-name-part-type="genus" reg="Xystodesmus">X.</tp:taxon-name-part><tp:taxon-name-part taxon-name-part-type="species" reg="nikkoensis">nikkoensis</tp:taxon-name-part></tp:taxon-name></italic> (Chamberlin &amp; Wang, 1953) males, Yaku-shima Isl., Kagoshima Pref. Not to scale.</p></caption><graphic xmlns:xlink="http://www.w3.org/1999/xlink" xlink:href="zookeys-1231-191_article-141443__-g017.jpg" position="float" orientation="portrait" xlink:type="simple" id="oo_1278928.jpg"><uri content-type="original_file" xlink:type="simple">https://binary.pensoft.net/fig/1278928</uri></graphic></fig></tp:treatment-sec><ref-list><ref id="B40"><mixed-citation xmlns:xlink="http://www.w3.org/1999/xlink" xlink:type="simple"><person-group><name name-style="western"><surname>Tanabe</surname><given-names>T</given-names></name><name name-style="western"><surname>Shinohara</surname><given-names>K</given-names></name></person-group> (<year>1996</year>) <article-title>Revision of the millipede genus <italic><tp:taxon-name><tp:taxon-name-part taxon-name-part-type="genus">Xystodesmus</tp:taxon-name-part></tp:taxon-name></italic>, with reference to the status of the tribe <tp:taxon-name><tp:taxon-name-part taxon-name-part-type="tribe">Xystodesmini</tp:taxon-name-part></tp:taxon-name> (<tp:taxon-name><tp:taxon-name-part taxon-name-part-type="class">Diplopoda</tp:taxon-name-part></tp:taxon-name>: <tp:taxon-name><tp:taxon-name-part taxon-name-part-type="family">Xystodesmidae</tp:taxon-name-part></tp:taxon-name>).</article-title><source>Journal of Natural History</source><volume>30</volume>(<issue>10</issue>): <fpage>1459</fpage>–<lpage>1494</lpage>. <ext-link xlink:href="10.1080/00222939600770831" ext-link-type="doi" xlink:type="simple">https://doi.org/10.1080/00222939600770831</ext-link></mixed-citation></ref></ref-list></tp:taxon-treatment>
