# Supplementary material for: ﻿Review of the millipede genus Xystodesmus (Diplopoda, Polydesmida), with seven new species from the southwestern part of Japan
Source: Zookeys. 2025 Mar 12;1231:191–232. doi: 10.3897/zookeys.1231.141443 (PMC11923595; doi:10.3897/zookeys.1231.141443)
Supplement: XML Treatment for Xystodesmus yamamiensis [file zookeys.1231.141443-treatment15.xml]

<!DOCTYPE tp:taxon-treatment
  PUBLIC "-//TaxonX//DTD Taxonomic Treatment Publishing DTD v0 20100105//EN" "tax-treatment-NSO.dtd">
<tp:taxon-treatment xmlns:tp="http://www.plazi.org/taxpub"><tp:treatment-meta><kwd-group><label>Taxon classification</label><kwd>
              <named-content content-type="kingdom">Animalia</named-content>
            </kwd><kwd>
              <named-content content-type="order">Polydesmida</named-content>
            </kwd><kwd>
              <named-content content-type="family">Xystodesmidae</named-content>
            </kwd></kwd-group><mixed-citation publication-type="journal"><person-group><name><surname>Korsós</surname><given-names>Zoltán</given-names></name><name><surname>Nakamura</surname><given-names>Yasuyuki</given-names></name></person-group><article-title>﻿Review of the millipede genus <italic><tp:taxon-name><tp:taxon-name-part taxon-name-part-type="genus" reg="Xystodesmus">Xystodesmus</tp:taxon-name-part></tp:taxon-name></italic> (<tp:taxon-name><tp:taxon-name-part taxon-name-part-type="class">Diplopoda</tp:taxon-name-part></tp:taxon-name>, <tp:taxon-name><tp:taxon-name-part taxon-name-part-type="order">Polydesmida</tp:taxon-name-part></tp:taxon-name>), with seven new species from the southwestern part of Japan</article-title><source>Zookeys</source><day>12</day><month>03</month><year>2025</year><volume>1231</volume><fpage>191</fpage><lpage>232</lpage><pub-id pub-id-type="doi">10.3897/zookeys.1231.141443</pub-id></mixed-citation></tp:treatment-meta><tp:nomenclature><label>﻿</label><tp:taxon-name>
            <object-id xmlns:xlink="http://www.w3.org/1999/xlink" content-type="arpha" xlink:type="simple">167C9B1E-4A2E-5C2D-A1CE-C8878F50C5CE</object-id>
            <tp:taxon-name-part taxon-name-part-type="genus" reg="Xystodesmus">Xystodesmus</tp:taxon-name-part>
            <tp:taxon-name-part taxon-name-part-type="species" reg="yamamiensis">yamamiensis</tp:taxon-name-part>
          </tp:taxon-name><tp:taxon-authority>Masuda, 2001</tp:taxon-authority><xref ref-type="fig" rid="F15">Fig. 15B</xref></tp:nomenclature><tp:treatment-sec sec-type="material" id="SECID0EEBCI"><title>Material examined.</title><p><bold><italic>Holotype</italic></bold> male (<named-content xmlns:xlink="http://www.w3.org/1999/xlink" content-type="dwc:institutional_code" xlink:title="National Museum of Nature and Science, Tokyo" xlink:href="http://grbio.org/institution/national-science-museum-natural-history" xlink:type="simple">NSMT</named-content>-My.294), and <bold><italic>paratype</italic></bold> male (<named-content xmlns:xlink="http://www.w3.org/1999/xlink" content-type="dwc:institutional_code" xlink:title="National Museum of Nature and Science, Tokyo" xlink:href="http://grbio.org/institution/national-science-museum-natural-history" xlink:type="simple">NSMT</named-content>-My. 295), Aichi Pref., Chita County, Minamichita Town, Yamami, 5 April 1998, leg. K. Masuda.</p></tp:treatment-sec><tp:treatment-sec sec-type="Descriptive notes" id="SECID0E3BCI"><title>Descriptive notes.</title><p>The original description and illustrations lack some important details, thus after the re-examination of the holotype, we present here an additional drawing of the male gonopod (Fig. <xref ref-type="fig" rid="F15">15B</xref>). Coxa stout, as wide as long, with a strong apophyseal process (<italic>ca</italic>) and a large macroseta (<italic>ms</italic>). Prefemur and acropodite slightly twisted, prefemoral process (<italic>pfp</italic>) ~ ¾ of length of acropodite, those of two gonopods crossing each other <italic>in situ</italic>. Prostatic groove runs along lateral side of acropodite (<italic>a</italic>) and ends on distal part of lower branch of bifurcated tip.</p></tp:treatment-sec><tp:treatment-sec sec-type="remarks" id="SECID0EQCCI"><title>Remarks.</title><p>Interestingly, the gonopods have a general similarity to <italic><tp:taxon-name><tp:taxon-name-part taxon-name-part-type="genus" reg="Riukiaria">Riukiaria</tp:taxon-name-part><tp:taxon-name-part taxon-name-part-type="species" reg="neptuna">neptuna</tp:taxon-name-part></tp:taxon-name></italic> (Pocock, 1895) (<xref ref-type="bibr" rid="B14">Korsós et al. 2011</xref>), as the end of acropodite is ramified: two branches in <italic><tp:taxon-name><tp:taxon-name-part taxon-name-part-type="genus" reg="Xystodesmus">X.</tp:taxon-name-part><tp:taxon-name-part taxon-name-part-type="species" reg="yamamiensis">yamamiensis</tp:taxon-name-part></tp:taxon-name></italic>, three in <italic><tp:taxon-name><tp:taxon-name-part taxon-name-part-type="genus" reg="Riukiaria">R.</tp:taxon-name-part><tp:taxon-name-part taxon-name-part-type="species" reg="neptuna">neptuna</tp:taxon-name-part></tp:taxon-name></italic> (see <xref ref-type="bibr" rid="B31">Pocock 1895</xref>; <xref ref-type="bibr" rid="B7">Hoffman 1949</xref>). However, the body size (19–24 mm) and especially the colour of <italic><tp:taxon-name><tp:taxon-name-part taxon-name-part-type="genus" reg="Xystodesmus">X.</tp:taxon-name-part><tp:taxon-name-part taxon-name-part-type="species" reg="yamamiensis">yamamiensis</tp:taxon-name-part></tp:taxon-name></italic> (“Keels have a red spot in roughly in the middle.” <xref ref-type="bibr" rid="B17">Masuda 2001</xref>: 635) clearly indicate that this is a species of <italic><tp:taxon-name><tp:taxon-name-part taxon-name-part-type="genus" reg="Xystodesmus">Xystodesmus</tp:taxon-name-part></tp:taxon-name></italic>.</p><p>
            <bold>Unidentified <italic><tp:taxon-name><tp:taxon-name-part taxon-name-part-type="genus" reg="Xystodesmus">Xystodesmus</tp:taxon-name-part></tp:taxon-name></italic> female 1</bold>
          </p><p>Fig. <xref ref-type="fig" rid="F16">16G</xref></p><p><bold>Material examined</bold>. • 6 females, Japan, Central Ryukyus, Okinawa Pref., Okinawa Group, Tokashiki-jima Isl., National Okinawa Youth Fellowship Center, mixed forest, <named-content xmlns:xlink="http://www.w3.org/1999/xlink" content-type="dwc:verbatimCoordinates" xlink:type="simple"><named-content content-type="geo-json" specific-use="{&#34;type&#34;:&#34;Point&#34;,&#34;coordinates&#34;:[127.362889,26.211306]}" id="NCID0ERFCI" xlink:type="simple">26°12'40.7"N, 127°21'46.4"E</named-content></named-content>, 200 m, 9–10 April 2010, leg. Z. Korsós (No. 183) (<named-content xmlns:xlink="http://www.w3.org/1999/xlink" content-type="dwc:institutional_code" xlink:title="Museum of the University of the Ryukyus, Okinawa" xlink:href="http://grbio.org/institution/university-ryukyus" xlink:type="simple">RUMF</named-content>); • 2 females, Japan, Central Ryukyus, Okinawa Pref., Okinawa Group, Tokashiki-jima Isl., Tokashiki, Otani forest road, mixed forest, <named-content xmlns:xlink="http://www.w3.org/1999/xlink" content-type="dwc:verbatimCoordinates" xlink:type="simple"><named-content content-type="geo-json" specific-use="{&#34;type&#34;:&#34;Point&#34;,&#34;coordinates&#34;:[127.357306,26.212583]}" id="NCID0E5FCI" xlink:type="simple">26°12'45.3"N, 127°21'26.3"E</named-content></named-content>, 18 m, 10 April 2010, leg. Z. Korsós (<named-content xmlns:xlink="http://www.w3.org/1999/xlink" content-type="dwc:institutional_code" xlink:title="Hungarian Natural History Museum, Budapest" xlink:href="http://grbio.org/institution/hungarian-natural-history-museum-termeszettudomanyi-muzeum" xlink:type="simple">HNHM</named-content> diplo-04552); • 2 females, Japan, Central Ryukyus, Okinawa Pref., Okinawa Group, Tokashiki-jima Isl., National Okinawa Youth Fellowship Center, outside the fence, mixed forest, <named-content xmlns:xlink="http://www.w3.org/1999/xlink" content-type="dwc:verbatimCoordinates" xlink:type="simple"><named-content content-type="geo-json" specific-use="{&#34;type&#34;:&#34;Point&#34;,&#34;coordinates&#34;:[127.363889,26.212222]}" id="NCID0ELGCI" xlink:type="simple">26°12'44"N, 127°21'50"E</named-content></named-content>, 215 m, 21 October 2010, leg. Z. Korsós (No. 266) (<named-content xmlns:xlink="http://www.w3.org/1999/xlink" content-type="dwc:institutional_code" xlink:title="Museum of the University of the Ryukyus, Okinawa" xlink:href="http://grbio.org/institution/university-ryukyus" xlink:type="simple">RUMF</named-content>)</p><p><bold>Colour of living specimens</bold> (Fig. <xref ref-type="fig" rid="F16">16G</xref>). Body uniformly dark brown, posterior edge of metaterga darker; paranota from 5<sup>th</sup> segment onward light, yellowish orange; head brown, antennae, legs, and underside whitish.</p><fig id="F16" position="float" orientation="portrait"><object-id xmlns:xlink="http://www.w3.org/1999/xlink" content-type="doi" xlink:type="simple">10.3897/zookeys.1231.141443.figure16</object-id><object-id xmlns:xlink="http://www.w3.org/1999/xlink" content-type="arpha" xlink:type="simple">67482367-A6D4-5D4E-AC6F-F971DA2A7760</object-id><label>Figure 16.</label><caption><p>Live habitus of new <italic><tp:taxon-name><tp:taxon-name-part taxon-name-part-type="genus" reg="Xystodesmus">Xystodesmus</tp:taxon-name-part></tp:taxon-name></italic> millipede species <bold>A</bold><italic><tp:taxon-name><tp:taxon-name-part taxon-name-part-type="genus" reg="Xystodesmus">X.</tp:taxon-name-part><tp:taxon-name-part taxon-name-part-type="species" reg="fasciatus">fasciatus</tp:taxon-name-part></tp:taxon-name></italic> sp. nov., male paratype, Fukiage, Kagoshima Pref. <bold>B</bold><italic><tp:taxon-name><tp:taxon-name-part taxon-name-part-type="genus" reg="Xystodesmus">X.</tp:taxon-name-part><tp:taxon-name-part taxon-name-part-type="species" reg="keramae">keramae</tp:taxon-name-part></tp:taxon-name></italic> sp. nov., male paratype, Aka-jima Isl., Okinawa Pref. <bold>C</bold><italic><tp:taxon-name><tp:taxon-name-part taxon-name-part-type="genus" reg="Xystodesmus">X.</tp:taxon-name-part><tp:taxon-name-part taxon-name-part-type="species" reg="kumeensis">kumeensis</tp:taxon-name-part></tp:taxon-name></italic> sp. nov., male paratype, Kume-jima Isl., Okinawa Pref. <bold>D</bold><italic><tp:taxon-name><tp:taxon-name-part taxon-name-part-type="genus" reg="Xystodesmus">X.</tp:taxon-name-part><tp:taxon-name-part taxon-name-part-type="species" reg="parvus">parvus</tp:taxon-name-part></tp:taxon-name></italic> sp. nov., male paratype, Okinoerabu-jima Isl., Kagoshima Pref. <bold>E</bold><italic><tp:taxon-name><tp:taxon-name-part taxon-name-part-type="genus" reg="Xystodesmus">X.</tp:taxon-name-part><tp:taxon-name-part taxon-name-part-type="species" reg="rebekae">rebekae</tp:taxon-name-part></tp:taxon-name></italic> sp. nov., male paratype, Mt. Yae-dake, Okinawa-jima Isl., Okinawa Pref. <bold>F</bold><italic><tp:taxon-name><tp:taxon-name-part taxon-name-part-type="genus" reg="Xystodesmus">X.</tp:taxon-name-part><tp:taxon-name-part taxon-name-part-type="species" reg="sesokoensis">sesokoensis</tp:taxon-name-part></tp:taxon-name></italic> sp. nov., male holotype, Sesoko-jima Isl., Okinawa Pref. <bold>G</bold> unidentified female, Tokashiki-jima Isl., Okinawa Pref. <bold>H</bold> unidentified female, Tokuno-shima Isl., Kagoshima Pref. Not to scale.</p></caption><graphic xmlns:xlink="http://www.w3.org/1999/xlink" xlink:href="zookeys-1231-191_article-141443__-g016.jpg" position="float" orientation="portrait" xlink:type="simple" id="oo_1278927.jpg"><uri content-type="original_file" xlink:type="simple">https://binary.pensoft.net/fig/1278927</uri></graphic></fig><fig id="F17" position="float" orientation="portrait"><object-id xmlns:xlink="http://www.w3.org/1999/xlink" content-type="doi" xlink:type="simple">10.3897/zookeys.1231.141443.figure17</object-id><object-id xmlns:xlink="http://www.w3.org/1999/xlink" content-type="arpha" xlink:type="simple">C16EAE21-BD8F-55DB-8D11-1A64812E4194</object-id><label>Figure 17.</label><caption><p>Live habitus of <italic><tp:taxon-name><tp:taxon-name-part taxon-name-part-type="genus" reg="Xystodesmus">Xystodesmus</tp:taxon-name-part></tp:taxon-name></italic> millipedes <bold>A, B</bold><italic><tp:taxon-name><tp:taxon-name-part taxon-name-part-type="genus" reg="Xystodesmus">X.</tp:taxon-name-part><tp:taxon-name-part taxon-name-part-type="species" reg="variatus">variatus</tp:taxon-name-part></tp:taxon-name></italic> (Pocock, 1895) males, Kouri-jima Isl., Okinawa Pref. <bold>C, D</bold><italic><tp:taxon-name><tp:taxon-name-part taxon-name-part-type="genus" reg="Xystodesmus">X.</tp:taxon-name-part><tp:taxon-name-part taxon-name-part-type="species" reg="martensii">martensii</tp:taxon-name-part></tp:taxon-name></italic> (Peters, 1864) males <bold>C</bold> Eno-shima Isl., Kanagawa Pref. <bold>D</bold> Mt. Oyama, Kanagawa Pref. <bold>E, F</bold><italic><tp:taxon-name><tp:taxon-name-part taxon-name-part-type="genus" reg="Xystodesmus">X.</tp:taxon-name-part><tp:taxon-name-part taxon-name-part-type="species" reg="nikkoensis">nikkoensis</tp:taxon-name-part></tp:taxon-name></italic> (Chamberlin &amp; Wang, 1953) males, Yaku-shima Isl., Kagoshima Pref. Not to scale.</p></caption><graphic xmlns:xlink="http://www.w3.org/1999/xlink" xlink:href="zookeys-1231-191_article-141443__-g017.jpg" position="float" orientation="portrait" xlink:type="simple" id="oo_1278928.jpg"><uri content-type="original_file" xlink:type="simple">https://binary.pensoft.net/fig/1278928</uri></graphic></fig><p><bold>Remark</bold>. Probably the same species as the one occurring on Aka-jima Isl., i.e., <italic><tp:taxon-name><tp:taxon-name-part taxon-name-part-type="genus" reg="Xystodesmus">X.</tp:taxon-name-part><tp:taxon-name-part taxon-name-part-type="species" reg="keramae">keramae</tp:taxon-name-part></tp:taxon-name></italic> sp. nov. (Fig. <xref ref-type="fig" rid="F16">16B</xref>).</p><p>
            <bold>Unidentified <italic><tp:taxon-name><tp:taxon-name-part taxon-name-part-type="genus" reg="Xystodesmus">Xystodesmus</tp:taxon-name-part></tp:taxon-name></italic> female 2</bold>
          </p><p>Fig. <xref ref-type="fig" rid="F16">16H</xref></p><p><bold>Material examined</bold>. • 1 female, Japan, Central Ryukyus, Amami Group, Tokuno-shima Island, Kametsu, near the pass between Mt. Inokawa-dake and Mt. Hage-dake, <named-content xmlns:xlink="http://www.w3.org/1999/xlink" content-type="dwc:verbatimCoordinates" xlink:type="simple"><named-content content-type="geo-json" specific-use="{&#34;type&#34;:&#34;Point&#34;,&#34;coordinates&#34;:[128.981583,27.760667]}" id="NCID0EPNCI" xlink:type="simple">27°45'38.4"N, 128°58'53.7"E</named-content></named-content>, <italic><tp:taxon-name><tp:taxon-name-part taxon-name-part-type="genus" reg="Castanopsis">Castanopsis</tp:taxon-name-part><tp:taxon-name-part taxon-name-part-type="species" reg="sieboldii">sieboldii</tp:taxon-name-part></tp:taxon-name></italic> forest, 4 February 2012, leg. Y. Nakamura (<named-content xmlns:xlink="http://www.w3.org/1999/xlink" content-type="dwc:institutional_code" xlink:title="Hungarian Natural History Museum, Budapest" xlink:href="http://grbio.org/institution/hungarian-natural-history-museum-termeszettudomanyi-muzeum" xlink:type="simple">HNHM</named-content> diplo-04553)</p><p><bold>Colour of living specimens</bold> (Fig. <xref ref-type="fig" rid="F16">16H</xref>). Body uniformly dark greyish brown, median and posterior part of metaterga darker; all paranota including collum with light, yellowish spots; head and epiproct greyish brown; antennae, legs, and underside whitish.</p><p><bold>Remark</bold>. Up to now this is the only <italic><tp:taxon-name><tp:taxon-name-part taxon-name-part-type="genus" reg="Xystodesmus">Xystodesmus</tp:taxon-name-part></tp:taxon-name></italic> specimen from Tokuno-shima Island and probably represent a different species. However, without knowing the male it would be premature to assign it to any category.</p></tp:treatment-sec><tp:treatment-sec><!--Section generated to contain objects referenced in tp:taxon-treatment.--><fig id="F15" position="float" orientation="portrait"><object-id xmlns:xlink="http://www.w3.org/1999/xlink" content-type="doi" xlink:type="simple">10.3897/zookeys.1231.141443.figure15</object-id><object-id xmlns:xlink="http://www.w3.org/1999/xlink" content-type="arpha" xlink:type="simple">A5F6081E-B6E6-5671-8A12-3E0B1E0ADA9B</object-id><label>Figure 15.</label><caption><p>Male gonopods of <italic><tp:taxon-name><tp:taxon-name-part taxon-name-part-type="genus" reg="Xystodesmus">Xystodesmus</tp:taxon-name-part></tp:taxon-name></italic> species. <bold>A</bold><italic><tp:taxon-name><tp:taxon-name-part taxon-name-part-type="genus" reg="Xystodesmus">Xystodesmus</tp:taxon-name-part><tp:taxon-name-part taxon-name-part-type="species" reg="amoenus">amoenus</tp:taxon-name-part></tp:taxon-name></italic> (Takakuwa, 1942), comb. nov., right gonopod of male type specimen from Daegu (= Taikyu), South Korea, redrawn from Takakuwa’s original (1942b: 362, fig. 5), mesal view, not to scale. Abbreviations: “a = Tibiotarsus, b = Femurabschnitt mit kleiner Spitze” <bold>B</bold><italic><tp:taxon-name><tp:taxon-name-part taxon-name-part-type="genus" reg="Xystodesmus">Xystodesmus</tp:taxon-name-part><tp:taxon-name-part taxon-name-part-type="species" reg="yamamiensis">yamamiensis</tp:taxon-name-part></tp:taxon-name></italic> Masuda, 2001, left gonopod of holotype male from Yamami, Aichi Pref., Japan (<named-content xmlns:xlink="http://www.w3.org/1999/xlink" content-type="dwc:institutional_code" xlink:title="National Museum of Nature and Science, Tokyo" xlink:href="http://grbio.org/institution/national-science-museum-natural-history" xlink:type="simple">NSMT</named-content>-My.294), lateral view. Abbreviations: a = acropodite, ca = coxal apophysis, ms = macroseta, pfp = prefemoral process. Scale bar: 0.5 mm (<bold>B</bold>).</p></caption><graphic xmlns:xlink="http://www.w3.org/1999/xlink" xlink:href="zookeys-1231-191_article-141443__-g015.jpg" position="float" orientation="portrait" xlink:type="simple" id="oo_1278926.jpg"><uri content-type="original_file" xlink:type="simple">https://binary.pensoft.net/fig/1278926</uri></graphic></fig></tp:treatment-sec><ref-list><ref id="B14"><mixed-citation xmlns:xlink="http://www.w3.org/1999/xlink" xlink:type="simple"><person-group><name name-style="western"><surname>Korsós</surname><given-names>Z</given-names></name><name name-style="western"><surname>Nakamura</surname><given-names>Y</given-names></name><name name-style="western"><surname>Tanabe</surname><given-names>T</given-names></name></person-group> (<year>2011</year>) <article-title>Two new millipede species of the genus <italic><tp:taxon-name><tp:taxon-name-part taxon-name-part-type="genus">Riukiaria</tp:taxon-name-part></tp:taxon-name></italic> (<tp:taxon-name><tp:taxon-name-part taxon-name-part-type="class">Diplopoda</tp:taxon-name-part></tp:taxon-name>, <tp:taxon-name><tp:taxon-name-part taxon-name-part-type="order">Polydesmida</tp:taxon-name-part></tp:taxon-name>, <tp:taxon-name><tp:taxon-name-part taxon-name-part-type="family">Xystodesmidae</tp:taxon-name-part></tp:taxon-name>) endemic to the Ryukyu Archipelago, Japan.</article-title><source>Zootaxa</source><volume>2877</volume>: <fpage>55</fpage>–<lpage>68</lpage>. <ext-link xlink:href="10.11646/zootaxa.2877.1.3" ext-link-type="doi" xlink:type="simple">https://doi.org/10.11646/zootaxa.2877.1.3</ext-link></mixed-citation></ref><ref id="B31"><mixed-citation xmlns:xlink="http://www.w3.org/1999/xlink" xlink:type="simple"><person-group><name name-style="western"><surname>Pocock</surname><given-names>RI</given-names></name></person-group> (<year>1895</year>) Report upon the <tp:taxon-name><tp:taxon-name-part taxon-name-part-type="class">Chilopoda</tp:taxon-name-part></tp:taxon-name> and <tp:taxon-name><tp:taxon-name-part taxon-name-part-type="class">Diplopoda</tp:taxon-name-part></tp:taxon-name> obtained by P. W. Bassett-Smith, Esq., Surgeon R. N., and J. J. Walker, Esq., R. N., during the cruise in the Chinese Seas of H. M. S. ‘Penguin’, Commander W. U. Moore commanding. Annals and Magazine of Natural History Ser. 6, 15: 346–372. <ext-link xlink:href="10.1080/00222939508677895" ext-link-type="doi" xlink:type="simple">https://doi.org/10.1080/00222939508677895</ext-link></mixed-citation></ref><ref id="B7"><mixed-citation xmlns:xlink="http://www.w3.org/1999/xlink" xlink:type="simple"><person-group><name name-style="western"><surname>Hoffman</surname><given-names>RL</given-names></name></person-group> (<year>1949</year>) <article-title>A new genus of xystodesmid millipeds from the Riu Kiu Archipelago with note on related Oriental genera.</article-title><source>Natural History Miscellanea</source><volume>45</volume>: <fpage>1</fpage>–<lpage>6</lpage>.</mixed-citation></ref><ref id="B17"><mixed-citation xmlns:xlink="http://www.w3.org/1999/xlink" xlink:type="simple"><person-group><name name-style="western"><surname>Masuda</surname><given-names>K</given-names></name></person-group> (<year>2001</year>) <article-title>A new xystodesmid millipeds of the genus <italic><tp:taxon-name><tp:taxon-name-part taxon-name-part-type="genus">Xystodesmus</tp:taxon-name-part></tp:taxon-name></italic> from Japan.</article-title><source>Kumo, [Bulletin of] Chubu Spider Study Group</source><volume>34</volume>: <fpage>635</fpage>–<lpage>636</lpage>.</mixed-citation></ref></ref-list></tp:taxon-treatment>
